# Supplementary material for: Sorption and Magnetic Properties of Oxalato-Based Trimetallic Open Framework Stabilized by Charge-Assisted Hydrogen Bonds
Source: Int J Mol Sci. 2022 Jan 29;23(3):1556. doi: 10.3390/ijms23031556 (PMC8835875; doi:10.3390/ijms23031556)
Supplement: Supplementary file 1 [file ijms-23-01556-s001.zip]

Archive with 3 entries (3 files):
- be2-auto-sphere-11f2-revised-final-checkcif.pdf
- be2-auto-sphere-11f2-revised-final.cif
- muziol-Supplementary-Materials.pdf
