# Supplementary material for: Sorption and Magnetic Properties of Oxalato-Based Trimetallic Open Framework Stabilized by Charge-Assisted Hydrogen Bonds
Source: Int J Mol Sci. 2022 Jan 29;23(3):1556. doi: 10.3390/ijms23031556 (PMC8835875; doi:10.3390/ijms23031556)
Supplement: Supplementary file 1 [file ijms-23-01556-s001.zip › be2-auto-sphere-11f2-revised-final.cif]

data_publication_text
_publ_requested_journal          'International Journal of Molecular Sciences'
_publ_contact_author_name        'Tadeusz M. Muziol'
_publ_contact_author_address     
;Nicolaus Copernicus University in Torun
Faculty of Chemistry
Gagarina 7
87-100 Torun, Poland
;
_publ_contact_author_email       tmuziol@chem.umk.pl
_publ_contact_author_phone       '+48 (056) 6114976'
_publ_contact_author_fax         '+48 (056) 6542477'
loop_
_publ_author_name
_publ_author_address
'Muziol, Tadeusz M.'
;Nicolaus Copernicus University in Torun
Faculty of Chemistry
Gagarina 7
87-100 Torun, Poland
;
'Tereba, Natalia'
;Nicolaus Copernicus University in Torun
Faculty of Chemistry
Gagarina 7
87-100 Torun, Poland
;
'Wrzeszcz, Grzegorz'
;Nicolaus Copernicus University in Torun
Faculty of Chemistry
Gagarina 7
87-100 Torun, Poland
;
'Wisniewski, Marek'
;Nicolaus Copernicus University in Torun
Faculty of Chemistry
Gagarina 7
87-100 Torun, Poland
;
'Podgajny, Robert'
;Faculty of Chemistry
Jagiellonian University
Gronostajowa 2
30-387 Krakow, Poland
;
'Koter, Stanislaw'
;Nicolaus Copernicus University in Torun
Faculty of Chemistry
Gagarina 7
87-100 Torun, Poland

;
'Pelka, Robert'
;Institute of Nuclear Physics
Polish Academy of Sciences, 
Radzikowskiego 152, 
31-342 Krakow, Poland

;
'Czernia, Dominik'
;Institute of Nuclear Physics
Polish Academy of Sciences, 
Radzikowskiego 152, 
31-342 Krakow, Poland

;

data_be2-auto-sphere

_audit_creation_method           SHELXL-2018/1
_shelx_SHELXL_version_number     2018/1
_chemical_name_systematic        ?
_chemical_name_common            ?
_chemical_formula_moiety         
'(Co Cu2 Fe 10+), (N2 C10 H8)4, (C2 O4 2-)5, (H2 O)8.5'
_chemical_formula_sum            'C50 H49 Co Cu2 Fe N8 O28.50'
_chemical_melting_point          ?

_exptl_crystal_description       needle
_exptl_crystal_colour            salmon
_diffrn_ambient_temperature      100(2)
_chemical_formula_weight         1459.83

loop_
_atom_type_symbol
_atom_type_description
_atom_type_scat_dispersion_real
_atom_type_scat_dispersion_imag
_atom_type_scat_source
C C 0.0040 0.0020 'International Tables Vol C Tables 4.2.6.8 and 6.1.1.4'
H H 0.0000 0.0000 'International Tables Vol C Tables 4.2.6.8 and 6.1.1.4'
N N 0.0080 0.0040 'International Tables Vol C Tables 4.2.6.8 and 6.1.1.4'
O O 0.0140 0.0080 'International Tables Vol C Tables 4.2.6.8 and 6.1.1.4'
Fe Fe 0.3580 1.0500 'International Tables Vol C Tables 4.2.6.8 and 6.1.1.4'
Co Co 0.3450 1.2060 'International Tables Vol C Tables 4.2.6.8 and 6.1.1.4'
Cu Cu 0.2660 1.5610 'International Tables Vol C Tables 4.2.6.8 and 6.1.1.4'

_space_group_crystal_system      monoclinic
_space_group_IT_number           14
_space_group_name_H-M_alt        'P 21/c'
_space_group_name_Hall           '-P 2ybc'

_shelx_space_group_comment       
;
The symmetry employed for this shelxl refinement is uniquely defined
by the following loop, which should always be used as a source of
symmetry information in preference to the above space-group names.
They are only intended as comments.
;

loop_
_space_group_symop_operation_xyz
'x, y, z'
'-x, y+1/2, -z+1/2'
'-x, -y, -z'
'x, -y-1/2, z-1/2'

_cell_length_a                   15.4103(3)
_cell_length_b                   49.1416(9)
_cell_length_c                   7.6343(2)
_cell_angle_alpha                90
_cell_angle_beta                 100.402(2)
_cell_angle_gamma                90
_cell_volume                     5686.4(2)
_cell_formula_units_Z            4
_cell_measurement_temperature    100(2)
_cell_measurement_reflns_used    120986
_cell_measurement_theta_min      2.780
_cell_measurement_theta_max      36.99
_exptl_crystal_density_meas      ?
_exptl_crystal_density_method    ?
_exptl_crystal_density_diffrn    1.705
_exptl_crystal_F_000             2976
_exptl_transmission_factor_min   ?
_exptl_transmission_factor_max   ?
_exptl_crystal_size_max          0.200
_exptl_crystal_size_mid          0.070
_exptl_crystal_size_min          0.050
_exptl_absorpt_coefficient_mu    1.823
_shelx_estimated_absorpt_T_min   0.712
_shelx_estimated_absorpt_T_max   0.914
_exptl_absorpt_correction_type   sphere
_exptl_absorpt_correction_T_min  0.712
_exptl_absorpt_correction_T_max  0.914
_exptl_absorpt_process_details   'CrysAlis CCD, Oxford 2001'
_exptl_absorpt_special_details   ?
_diffrn_radiation_probe          x-ray
_diffrn_radiation_type           synchrotron
_diffrn_radiation_wavelength     0.7999
_diffrn_source                   synchrotron
_diffrn_source_type              'BL14-2 beamline (BESSY II, Berlin)'
_diffrn_measurement_device_type  'BL14-2 beamline'
_diffrn_measurement_method       'spindle axis rotation'
_diffrn_detector_area_resol_mean ?
_diffrn_reflns_number            64870
_diffrn_reflns_av_unetI/netI     0.0351
_diffrn_reflns_av_R_equivalents  0.0625
_diffrn_reflns_limit_h_min       -19
_diffrn_reflns_limit_h_max       19
_diffrn_reflns_limit_k_min       -61
_diffrn_reflns_limit_k_max       61
_diffrn_reflns_limit_l_min       -5
_diffrn_reflns_limit_l_max       5
_diffrn_reflns_theta_min         2.780
_diffrn_reflns_theta_max         29.996
_diffrn_reflns_theta_full        28.681
_diffrn_measured_fraction_theta_max 0.745
_diffrn_measured_fraction_theta_full 0.774
_diffrn_reflns_Laue_measured_fraction_max 0.745
_diffrn_reflns_Laue_measured_fraction_full 0.774
_diffrn_reflns_point_group_measured_fraction_max 0.745
_diffrn_reflns_point_group_measured_fraction_full 0.774
_reflns_number_total             8676
_reflns_number_gt                7384
_reflns_threshold_expression     'I > 2\s(I)'
_reflns_Friedel_coverage         0.000
_reflns_Friedel_fraction_max     .
_reflns_Friedel_fraction_full    .

_reflns_special_details          
;
 Reflections were merged by SHELXL according to the crystal
 class for the calculation of statistics and refinement.
 
 _reflns_Friedel_fraction is defined as the number of unique
 Friedel pairs measured divided by the number that would be
 possible theoretically, ignoring centric projections and
 systematic absences.
;

_computing_data_collection       ?
_computing_cell_refinement       ?
_computing_data_reduction        'xdsapp & CrysAlis RED 171'
_computing_structure_solution    'SHELXS-97 (Sheldrick, 1997)'
_computing_structure_refinement  'SHELXL-2018/1 (Sheldrick, 2018)'
_computing_molecular_graphics    'WinGX v1.80.05 (Farrugia, J.Appl.Cryst. 2012)'
_computing_publication_material  ciftab
_refine_special_details          ?
_refine_ls_structure_factor_coef Fsqd
_refine_ls_matrix_type           full
_refine_ls_weighting_scheme      calc
_refine_ls_weighting_details     
'w=1/[\s^2^(Fo^2^)+(0.0717P)^2^+2.9692P] where P=(Fo^2^+2Fc^2^)/3'
_atom_sites_solution_primary     ?
_atom_sites_solution_secondary   ?
_atom_sites_solution_hydrogens   geom
_refine_ls_hydrogen_treatment    constr
_refine_ls_extinction_method     none
_refine_ls_extinction_coef       .
_refine_ls_number_reflns         8676
_refine_ls_number_parameters     876
_refine_ls_number_restraints     54
_refine_ls_R_factor_all          0.0470
_refine_ls_R_factor_gt           0.0406
_refine_ls_wR_factor_ref         0.1216
_refine_ls_wR_factor_gt          0.1152
_refine_ls_goodness_of_fit_ref   1.056
_refine_ls_restrained_S_all      1.064
_refine_ls_shift/su_max          0.002
_refine_ls_shift/su_mean         0.000

loop_
_atom_site_label
_atom_site_type_symbol
_atom_site_fract_x
_atom_site_fract_y
_atom_site_fract_z
_atom_site_U_iso_or_equiv
_atom_site_adp_type
_atom_site_occupancy
_atom_site_site_symmetry_order
_atom_site_calc_flag
_atom_site_refinement_flags_posn
_atom_site_refinement_flags_adp
_atom_site_refinement_flags_occupancy
_atom_site_disorder_assembly
_atom_site_disorder_group
Cu1 Cu 0.48671(2) 0.18266(2) 0.14996(6) 0.01207(15) Uani 1 1 d . . . . .
Cu2 Cu 0.48922(2) 0.07823(2) 0.14419(6) 0.01511(14) Uani 1 1 d . . . . .
N1 N 0.57286(15) 0.21299(5) 0.1746(4) 0.0124(6) Uani 1 1 d . . . . .
C1 C 0.66083(19) 0.21048(6) 0.2111(5) 0.0172(8) Uani 1 1 d . . . . .
H1 H 0.686110 0.192858 0.210492 0.021 Uiso 1 1 calc R U . . .
C2 C 0.7162(2) 0.23273(7) 0.2498(5) 0.0243(9) Uani 1 1 d . . . . .
H2 H 0.778403 0.230500 0.275808 0.029 Uiso 1 1 calc R U . . .
C3 C 0.6785(2) 0.25831(7) 0.2496(6) 0.0279(10) Uani 1 1 d . . . . .
H3 H 0.714888 0.273878 0.277633 0.034 Uiso 1 1 calc R U . . .
C4 C 0.5872(2) 0.26123(6) 0.2084(5) 0.0218(9) Uani 1 1 d . . . . .
H4 H 0.560445 0.278674 0.205942 0.026 Uiso 1 1 calc R U . . .
C5 C 0.53653(19) 0.23798(6) 0.1712(5) 0.0133(8) Uani 1 1 d . . . . .
C6 C 0.43828(18) 0.23800(6) 0.1269(5) 0.0142(8) Uani 1 1 d . . . . .
C7 C 0.3881(2) 0.26142(6) 0.0894(5) 0.0209(9) Uani 1 1 d . . . . .
H7 H 0.415324 0.278790 0.091349 0.025 Uiso 1 1 calc R U . . .
C8 C 0.2970(2) 0.25878(7) 0.0491(5) 0.0260(10) Uani 1 1 d . . . . .
H8 H 0.260984 0.274429 0.020511 0.031 Uiso 1 1 calc R U . . .
C9 C 0.2587(2) 0.23341(7) 0.0504(6) 0.0253(10) Uani 1 1 d . . . . .
H9 H 0.196346 0.231387 0.025573 0.030 Uiso 1 1 calc R U . . .
C10 C 0.31311(19) 0.21096(6) 0.0888(5) 0.0169(8) Uani 1 1 d . . . . .
H10 H 0.287197 0.193432 0.089910 0.020 Uiso 1 1 calc R U . . .
N10 N 0.40127(15) 0.21320(5) 0.1245(4) 0.0130(6) Uani 1 1 d . . . . .
N11 N 0.57374(17) 0.04899(5) 0.1234(4) 0.0180(7) Uani 1 1 d . . . . .
C11 C 0.6518(2) 0.05230(7) 0.0717(5) 0.0225(9) Uani 1 1 d . . . . .
H11 H 0.667456 0.069774 0.034240 0.027 Uiso 1 1 calc R U . . .
C12 C 0.7100(2) 0.03084(7) 0.0715(5) 0.0288(10) Uani 1 1 d . . . . .
H12 H 0.765080 0.033522 0.034920 0.035 Uiso 1 1 calc R U . . .
C13 C 0.6864(2) 0.00537(7) 0.1256(6) 0.0324(10) Uani 1 1 d . . . . .
H13 H 0.725069 -0.009680 0.125390 0.039 Uiso 1 1 calc R U . . .
C14 C 0.6061(2) 0.00204(7) 0.1798(5) 0.0289(10) Uani 1 1 d . . . . .
H14 H 0.589020 -0.015262 0.217524 0.035 Uiso 1 1 calc R U . . .
C15 C 0.5505(2) 0.02446(6) 0.1782(5) 0.0207(9) Uani 1 1 d . . . . .
C16 C 0.4640(2) 0.02383(6) 0.2356(5) 0.0213(9) Uani 1 1 d . . . . .
C17 C 0.4277(3) 0.00124(7) 0.3049(5) 0.0309(10) Uani 1 1 d . . . . .
H17 H 0.458704 -0.015548 0.318682 0.037 Uiso 1 1 calc R U . . .
C18 C 0.3458(3) 0.00350(7) 0.3535(6) 0.0357(11) Uani 1 1 d . . . . .
H18 H 0.320107 -0.011784 0.400710 0.043 Uiso 1 1 calc R U . . .
C19 C 0.3017(3) 0.02790(7) 0.3333(6) 0.0325(10) Uani 1 1 d . . . . .
H19 H 0.245517 0.029743 0.366870 0.039 Uiso 1 1 calc R U . . .
C20 C 0.3408(2) 0.04987(7) 0.2628(5) 0.0241(9) Uani 1 1 d . . . . .
H20 H 0.310454 0.066769 0.247326 0.029 Uiso 1 1 calc R U . . .
N20 N 0.42019(17) 0.04775(5) 0.2164(4) 0.0185(7) Uani 1 1 d . . . . .
O71 O 0.57532(12) 0.15364(4) 0.1564(3) 0.0130(5) Uani 1 1 d . . . . .
O72 O 0.57502(12) 0.10824(4) 0.1515(3) 0.0131(5) Uani 1 1 d . . . . .
O73 O 0.39896(12) 0.15309(4) 0.1424(3) 0.0125(5) Uani 1 1 d . . . . .
O74 O 0.40190(12) 0.10750(4) 0.1434(3) 0.0136(5) Uani 1 1 d . . . . .
C72 C 0.53810(18) 0.13088(6) 0.1517(5) 0.0116(8) Uani 1 1 d . . . . .
C73 C 0.43740(18) 0.13054(6) 0.1452(5) 0.0105(8) Uani 1 1 d . U . . .
Fe4 Fe 0.49183(3) 0.10735(2) 0.65334(6) 0.01332(16) Uani 1 1 d . . . . .
O41 O 0.53979(13) 0.07965(4) 0.5032(3) 0.0147(5) Uani 1 1 d . . . . .
O42 O 0.66422(14) 0.05727(4) 0.4826(3) 0.0224(6) Uani 1 1 d . . . . .
O43 O 0.61786(13) 0.10675(4) 0.7805(3) 0.0175(6) Uani 1 1 d . . . . .
O44 O 0.75048(14) 0.09070(5) 0.7502(4) 0.0315(7) Uani 1 1 d . . . . .
C42 C 0.62277(19) 0.07427(6) 0.5497(5) 0.0154(8) Uani 1 1 d . . . . .
C43 C 0.67062(19) 0.09195(6) 0.7070(5) 0.0180(8) Uani 1 1 d . . . . .
O51 O 0.51242(14) 0.13854(4) 0.4962(3) 0.0187(6) Uani 1 1 d . . . . .
O52 O 0.50310(15) 0.18392(4) 0.4730(3) 0.0203(6) Uani 1 1 d . . . . .
O53 O 0.46507(14) 0.13867(4) 0.8042(3) 0.0170(6) Uani 1 1 d . . . . .
O54 O 0.47090(15) 0.18417(4) 0.8235(3) 0.0199(6) Uani 1 1 d . . . . .
C52 C 0.49926(19) 0.16245(6) 0.5547(5) 0.0146(9) Uani 1 1 d . . . . .
C53 C 0.47651(18) 0.16254(6) 0.7438(5) 0.0139(8) Uani 1 1 d . . . . .
O61 O 0.44630(13) 0.08047(4) 0.8159(3) 0.0162(6) Uani 1 1 d . . . . .
O62 O 0.32135(14) 0.05956(4) 0.8516(3) 0.0226(6) Uani 1 1 d . . . . .
O63 O 0.36648(13) 0.10425(4) 0.5244(3) 0.0191(6) Uani 1 1 d . . . . .
O64 O 0.23642(15) 0.08637(6) 0.5524(4) 0.0361(7) Uani 1 1 d . . . . .
C62 C 0.36315(19) 0.07479(6) 0.7714(5) 0.0169(8) Uani 1 1 d . . . . .
C63 C 0.3157(2) 0.08961(6) 0.6011(5) 0.0207(9) Uani 1 1 d . . . . .
Co3 Co 0.99070(2) 0.17748(2) 0.16323(7) 0.01800(16) Uani 1 1 d . . . . .
N21 N 0.91292(16) 0.15046(5) 0.2416(4) 0.0168(7) Uani 1 1 d . . . . .
C21 C 0.9257(2) 0.13727(7) 0.3953(6) 0.0239(9) Uani 1 1 d . . . . .
H21 H 0.979678 0.139877 0.475783 0.029 Uiso 1 1 calc R U . . .
C22 C 0.8633(2) 0.11978(7) 0.4436(6) 0.0257(9) Uani 1 1 d . . . . .
H22 H 0.874251 0.110840 0.555804 0.031 Uiso 1 1 calc R U . . .
C23 C 0.7854(2) 0.11557(7) 0.3267(5) 0.0219(9) Uani 1 1 d . . . . .
H23 H 0.741905 0.103643 0.356780 0.026 Uiso 1 1 calc R U . . .
C24 C 0.7714(2) 0.12895(6) 0.1648(5) 0.0205(9) Uani 1 1 d . . . . .
H24 H 0.718152 0.126305 0.082089 0.025 Uiso 1 1 calc R U . . .
C25 C 0.83608(19) 0.14627(6) 0.1243(5) 0.0184(9) Uani 1 1 d . . . . .
C26 C 0.83034(19) 0.16110(6) -0.0434(5) 0.0175(8) Uani 1 1 d . . . . .
C27 C 0.7605(2) 0.15897(7) -0.1864(5) 0.0244(9) Uani 1 1 d . . . . .
H27 H 0.710772 0.147948 -0.178217 0.029 Uiso 1 1 calc R U . . .
C28 C 0.7650(2) 0.17319(7) -0.3407(6) 0.0296(10) Uani 1 1 d . . . . .
H28 H 0.718667 0.171885 -0.440896 0.036 Uiso 1 1 calc R U . . .
C29 C 0.8381(2) 0.18941(7) -0.3474(6) 0.0263(9) Uani 1 1 d . . . . .
H29 H 0.842182 0.199268 -0.452716 0.032 Uiso 1 1 calc R U . . .
C30 C 0.9047(2) 0.19117(7) -0.2011(6) 0.0252(10) Uani 1 1 d . . . . .
H30 H 0.953867 0.202636 -0.205701 0.030 Uiso 1 1 calc R U . . .
N30 N 0.90154(16) 0.17706(5) -0.0528(4) 0.0188(7) Uani 1 1 d . . . . .
N31 N 1.08098(16) 0.17570(5) 0.3772(4) 0.0191(7) Uani 1 1 d . . . . .
C31 C 1.0804(2) 0.18956(6) 0.5285(5) 0.0239(10) Uani 1 1 d . . . . .
H31 H 1.031800 0.201080 0.536681 0.029 Uiso 1 1 calc R U . . .
C32 C 1.1483(2) 0.18754(7) 0.6720(6) 0.0274(10) Uani 1 1 d . . . . .
H32 H 1.145965 0.197300 0.778473 0.033 Uiso 1 1 calc R U . . .
C33 C 1.2201(2) 0.17110(7) 0.6599(6) 0.0287(10) Uani 1 1 d . . . . .
H33 H 1.267490 0.169513 0.758010 0.034 Uiso 1 1 calc R U . . .
C34 C 1.2223(2) 0.15700(7) 0.5033(5) 0.0228(9) Uani 1 1 d . . . . .
H34 H 1.271350 0.145858 0.491941 0.027 Uiso 1 1 calc R U . . .
C35 C 1.15108(18) 0.15951(6) 0.3631(5) 0.0179(9) Uani 1 1 d . . . . .
C36 C 1.14273(18) 0.14524(6) 0.1934(5) 0.0173(8) Uani 1 1 d . . . . .
C37 C 1.2058(2) 0.12738(6) 0.1510(5) 0.0203(9) Uani 1 1 d . . . . .
H37 H 1.258587 0.123942 0.233579 0.024 Uiso 1 1 calc R U . . .
C38 C 1.1903(2) 0.11477(7) -0.0126(6) 0.0274(10) Uani 1 1 d . . . . .
H38 H 1.233153 0.102769 -0.044790 0.033 Uiso 1 1 calc R U . . .
C39 C 1.1122(2) 0.11958(7) -0.1304(6) 0.0275(9) Uani 1 1 d . . . . .
H39 H 1.100412 0.110932 -0.243485 0.033 Uiso 1 1 calc R U . . .
C40 C 1.0514(2) 0.13755(7) -0.0778(6) 0.0235(9) Uani 1 1 d . . . . .
H40 H 0.997235 0.140735 -0.156651 0.028 Uiso 1 1 calc R U . . .
N40 N 1.06638(16) 0.15040(5) 0.0787(4) 0.0175(7) Uani 1 1 d . . . . .
O81 O 1.05614(14) 0.20595(5) 0.0800(4) 0.0294(7) Uani 1 1 d . . . . .
O82 O 1.06704(17) 0.25111(5) 0.1004(5) 0.0518(10) Uani 1 1 d . . . . .
O83 O 0.92566(14) 0.20490(5) 0.2562(4) 0.0285(7) Uani 1 1 d . . . . .
O84 O 0.91489(17) 0.25004(5) 0.2566(5) 0.0518(10) Uani 1 1 d . . . . .
C82 C 1.0317(2) 0.22979(7) 0.1269(6) 0.0358(11) Uani 1 1 d . . . . .
C83 C 0.9507(2) 0.22916(7) 0.2197(6) 0.0337(11) Uani 1 1 d . . . . .
O90 O 0.84265(18) 0.04488(7) 0.5100(6) 0.0705(12) Uani 1 1 d . . . . .
O95 O -0.0608(3) 0.06186(12) 1.2333(7) 0.1238(19) Uani 1 1 d . . . . .
O91 O 0.1351(5) 0.04613(18) 0.7047(12) 0.043(3) Uani 0.6 1 d . . P A 1
O92 O -0.0167(5) 0.07226(13) 0.6910(12) 0.048(2) Uani 0.6 1 d . U P B 1
O94 O -0.0867(2) 0.09689(8) 0.9579(6) 0.0806(13) Uani 1 1 d . . . C 1
O96 O -0.0951(4) -0.00719(13) 1.5525(13) 0.081(2) Uani 0.6 1 d . U P D 1
O98 O 0.1193(8) 0.0108(3) 1.0010(17) 0.107(4) Uani 0.4 1 d . . P E 1
O107 O 0.1048(14) 0.0703(6) 1.272(3) 0.158(10) Uani 0.25 1 d . U P F 1
O93 O 0.0659(2) 0.09899(9) 0.4064(7) 0.0928(15) Uani 1 1 d . . . G 2
O101 O 0.1373(7) 0.0426(2) 0.8055(18) 0.047(5) Uani 0.4 1 d . . P H 2
O102 O -0.0359(8) 0.0659(3) 0.759(2) 0.094(6) Uani 0.4 1 d . U P I 2
O106 O -0.0833(10) -0.0016(3) 1.428(2) 0.123(6) Uani 0.4 1 d . U P J 2
O97 O 0.0376(8) 0.0228(2) 1.1217(17) 0.093(4) Uani 0.35 1 d . U P K 2
O99 O 0.1425(11) 0.0358(5) 1.054(3) 0.100(6) Uani 0.25 1 d . U P L 2
O109 O 0.0857(12) -0.0165(3) 1.054(2) 0.091(6) Uani 0.25 1 d . U P M 2

loop_
_atom_site_aniso_label
_atom_site_aniso_U_11
_atom_site_aniso_U_22
_atom_site_aniso_U_33
_atom_site_aniso_U_23
_atom_site_aniso_U_13
_atom_site_aniso_U_12
Cu1 0.01234(18) 0.00597(18) 0.0180(4) 0.00014(15) 0.00315(16) 0.00014(11)
Cu2 0.01919(19) 0.00614(19) 0.0196(4) 0.00116(15) 0.00238(17) 0.00045(12)
N1 0.0161(12) 0.0112(12) 0.010(2) 0.0019(11) 0.0033(11) -0.0007(9)
C1 0.0151(14) 0.0184(16) 0.018(3) 0.0050(14) 0.0032(13) 0.0017(11)
C2 0.0158(15) 0.0280(18) 0.028(3) 0.0063(16) 0.0002(14) -0.0035(12)
C3 0.0210(16) 0.0200(17) 0.042(3) 0.0031(17) 0.0047(16) -0.0105(12)
C4 0.0238(16) 0.0144(15) 0.027(3) 0.0027(16) 0.0037(15) -0.0008(12)
C5 0.0181(15) 0.0125(14) 0.010(3) 0.0010(14) 0.0055(13) 0.0003(11)
C6 0.0161(14) 0.0129(14) 0.014(3) -0.0012(14) 0.0036(13) -0.0011(10)
C7 0.0243(16) 0.0122(15) 0.025(3) -0.0025(15) 0.0017(14) 0.0010(12)
C8 0.0234(16) 0.0173(16) 0.036(3) -0.0030(17) 0.0033(16) 0.0105(12)
C9 0.0148(14) 0.0255(18) 0.035(3) -0.0072(16) 0.0024(15) 0.0032(12)
C10 0.0164(14) 0.0169(15) 0.018(3) -0.0030(14) 0.0045(13) -0.0006(11)
N10 0.0171(12) 0.0109(12) 0.012(2) -0.0011(11) 0.0037(11) 0.0000(9)
N11 0.0295(14) 0.0102(12) 0.012(2) -0.0010(12) -0.0030(12) 0.0042(10)
C11 0.0307(17) 0.0184(16) 0.016(3) -0.0025(15) -0.0018(15) 0.0062(13)
C12 0.0326(18) 0.0271(19) 0.025(3) -0.0041(17) -0.0005(16) 0.0101(14)
C13 0.042(2) 0.0215(18) 0.029(3) -0.0070(17) -0.0071(18) 0.0142(15)
C14 0.048(2) 0.0138(16) 0.020(3) -0.0004(15) -0.0069(17) 0.0042(14)
C15 0.0371(18) 0.0127(14) 0.008(3) -0.0026(14) -0.0069(15) 0.0017(12)
C16 0.0373(18) 0.0146(15) 0.009(3) -0.0020(15) -0.0040(15) -0.0043(13)
C17 0.051(2) 0.0136(16) 0.024(3) 0.0036(16) -0.0055(18) -0.0056(14)
C18 0.063(3) 0.0229(19) 0.018(3) 0.0046(17) 0.001(2) -0.0223(17)
C19 0.047(2) 0.030(2) 0.022(3) -0.0046(18) 0.0100(18) -0.0160(16)
C20 0.0374(19) 0.0213(17) 0.013(3) -0.0010(16) 0.0033(16) -0.0082(13)
N20 0.0309(14) 0.0095(12) 0.013(2) 0.0011(12) -0.0021(12) -0.0056(10)
O71 0.0156(9) 0.0073(9) 0.0172(17) 0.0001(9) 0.0055(9) 0.0016(7)
O72 0.0168(10) 0.0077(9) 0.0152(17) 0.0007(9) 0.0035(9) 0.0014(7)
O73 0.0167(9) 0.0077(9) 0.0142(17) -0.0006(9) 0.0059(9) -0.0001(7)
O74 0.0179(10) 0.0081(10) 0.0153(17) -0.0001(9) 0.0046(9) -0.0003(7)
C72 0.0165(14) 0.0134(14) 0.005(3) 0.0002(13) 0.0014(13) -0.0001(10)
C73 0.0165(14) 0.0129(14) 0.002(2) 0.0023(13) 0.0012(12) 0.0003(10)
Fe4 0.0196(2) 0.0084(2) 0.0120(4) -0.00003(17) 0.0029(2) 0.00136(14)
O41 0.0175(10) 0.0125(10) 0.0137(17) -0.0032(9) 0.0013(9) 0.0021(7)
O42 0.0249(11) 0.0179(11) 0.0237(19) -0.0047(11) 0.0026(10) 0.0046(9)
O43 0.0223(11) 0.0171(11) 0.0125(18) -0.0041(10) 0.0019(10) -0.0014(8)
O44 0.0194(11) 0.0414(15) 0.032(2) -0.0117(13) -0.0003(11) -0.0021(10)
C42 0.0229(15) 0.0108(14) 0.013(3) 0.0049(14) 0.0042(13) 0.0001(11)
C43 0.0212(15) 0.0145(15) 0.018(3) 0.0021(14) 0.0034(14) -0.0025(11)
O51 0.0320(12) 0.0100(10) 0.0150(18) 0.0024(10) 0.0068(10) 0.0029(8)
O52 0.0360(12) 0.0090(10) 0.018(2) 0.0012(10) 0.0112(11) -0.0007(8)
O53 0.0303(12) 0.0093(10) 0.0121(18) -0.0006(9) 0.0055(10) 0.0004(8)
O54 0.0323(12) 0.0104(10) 0.018(2) -0.0019(10) 0.0074(10) 0.0016(8)
C52 0.0191(14) 0.0124(15) 0.011(3) -0.0006(14) 0.0008(13) -0.0014(11)
C53 0.0186(14) 0.0141(15) 0.009(3) 0.0020(14) 0.0013(13) 0.0022(11)
O61 0.0187(10) 0.0135(10) 0.0166(18) 0.0003(10) 0.0036(9) 0.0009(8)
O62 0.0255(11) 0.0180(11) 0.0241(19) 0.0046(11) 0.0039(10) -0.0025(9)
O63 0.0220(11) 0.0187(11) 0.0158(18) 0.0032(10) 0.0014(10) 0.0029(8)
O64 0.0240(12) 0.0469(16) 0.033(2) 0.0127(14) -0.0067(11) -0.0055(11)
C62 0.0223(15) 0.0110(14) 0.017(3) -0.0031(14) 0.0018(14) 0.0029(11)
C63 0.0242(16) 0.0174(15) 0.019(3) -0.0035(15) -0.0003(14) 0.0033(12)
Co3 0.0105(2) 0.0125(2) 0.0319(4) 0.00128(18) 0.00625(19) 0.00029(13)
N21 0.0179(12) 0.0129(12) 0.021(2) -0.0009(13) 0.0075(11) -0.0017(9)
C21 0.0256(17) 0.0223(17) 0.023(3) -0.0017(18) 0.0034(15) -0.0043(13)
C22 0.0345(18) 0.0231(17) 0.020(3) 0.0022(16) 0.0072(16) -0.0065(14)
C23 0.0240(16) 0.0196(16) 0.025(3) -0.0004(17) 0.0136(15) -0.0058(12)
C24 0.0164(14) 0.0213(16) 0.026(3) -0.0039(17) 0.0093(14) -0.0019(11)
C25 0.0167(14) 0.0131(14) 0.027(3) -0.0047(15) 0.0074(14) 0.0022(11)
C26 0.0173(14) 0.0117(14) 0.025(3) -0.0007(15) 0.0078(13) 0.0020(11)
C27 0.0249(16) 0.0176(16) 0.030(3) -0.0018(17) 0.0037(15) 0.0032(12)
C28 0.0348(19) 0.0219(17) 0.030(3) 0.0014(18) -0.0007(17) 0.0097(14)
C29 0.0381(19) 0.0213(17) 0.021(3) 0.0076(16) 0.0093(17) 0.0107(14)
C30 0.0252(16) 0.0173(16) 0.035(3) 0.0046(17) 0.0107(16) 0.0064(12)
N30 0.0178(12) 0.0132(13) 0.027(2) 0.0049(13) 0.0085(12) 0.0041(9)
N31 0.0171(12) 0.0131(13) 0.028(2) 0.0001(14) 0.0066(12) -0.0017(9)
C31 0.0214(15) 0.0156(15) 0.036(3) -0.0043(17) 0.0075(15) -0.0043(12)
C32 0.0331(18) 0.0224(17) 0.028(3) -0.0099(17) 0.0075(17) -0.0069(14)
C33 0.0274(17) 0.0239(18) 0.032(3) 0.0019(18) -0.0024(16) -0.0066(13)
C34 0.0214(15) 0.0196(16) 0.028(3) 0.0032(17) 0.0052(15) -0.0006(12)
C35 0.0154(14) 0.0143(15) 0.025(3) 0.0019(15) 0.0069(13) -0.0020(11)
C36 0.0152(14) 0.0135(14) 0.024(3) 0.0055(15) 0.0057(13) 0.0005(11)
C37 0.0171(15) 0.0222(16) 0.023(3) 0.0052(17) 0.0067(14) 0.0053(12)
C38 0.0239(16) 0.0284(18) 0.033(3) 0.0029(19) 0.0130(16) 0.0099(13)
C39 0.0288(17) 0.0281(19) 0.027(3) 0.0006(17) 0.0083(16) 0.0083(14)
C40 0.0217(16) 0.0255(17) 0.023(3) 0.0045(18) 0.0044(15) 0.0060(13)
N40 0.0171(12) 0.0152(13) 0.021(2) 0.0024(13) 0.0069(12) 0.0038(9)
O81 0.0165(11) 0.0226(12) 0.050(2) 0.0103(12) 0.0079(11) 0.0015(9)
O82 0.0292(14) 0.0211(13) 0.106(3) 0.0142(16) 0.0133(16) -0.0015(10)
O83 0.0175(11) 0.0203(12) 0.048(2) -0.0068(12) 0.0070(11) -0.0016(9)
O84 0.0266(13) 0.0203(13) 0.109(3) -0.0146(16) 0.0133(15) 0.0008(10)
C82 0.0146(15) 0.0248(18) 0.066(4) 0.0083(19) 0.0016(17) -0.0032(13)
C83 0.0163(15) 0.0226(18) 0.061(4) -0.0040(19) 0.0036(17) 0.0030(13)
O90 0.0291(15) 0.055(2) 0.127(4) -0.040(2) 0.0117(18) 0.0020(14)
O95 0.090(3) 0.147(5) 0.123(5) 0.001(4) -0.011(3) 0.035(3)
O91 0.031(3) 0.036(3) 0.059(9) 0.004(4) 0.002(4) -0.007(2)
O92 0.044(4) 0.035(3) 0.061(7) -0.008(3) -0.003(3) 0.001(2)
O94 0.0472(19) 0.077(3) 0.114(4) -0.035(2) 0.005(2) -0.0038(18)
O96 0.057(4) 0.046(4) 0.134(7) -0.030(4) -0.002(4) 0.012(3)
O98 0.094(8) 0.102(9) 0.099(10) -0.009(8) -0.048(7) 0.021(7)
O107 0.084(13) 0.23(2) 0.145(18) -0.033(17) -0.022(12) -0.050(15)
O93 0.053(2) 0.101(3) 0.122(4) 0.034(3) 0.011(2) 0.026(2)
O101 0.020(3) 0.024(5) 0.093(16) -0.002(7) -0.003(6) 0.004(3)
O102 0.042(6) 0.147(12) 0.085(12) 0.050(9) -0.007(6) -0.022(6)
O106 0.099(7) 0.125(8) 0.142(9) -0.049(7) 0.016(7) 0.031(6)
O97 0.092(7) 0.066(6) 0.098(8) -0.031(6) -0.049(6) 0.030(6)
O99 0.067(10) 0.135(15) 0.094(15) 0.052(12) 0.002(9) -0.025(10)
O109 0.121(12) 0.074(10) 0.104(13) 0.034(9) 0.091(10) 0.030(8)

_geom_special_details            
;
 All esds (except the esd in the dihedral angle between two l.s. planes)
 are estimated using the full covariance matrix.  The cell esds are taken
 into account individually in the estimation of esds in distances, angles
 and torsion angles; correlations between esds in cell parameters are only
 used when they are defined by crystal symmetry.  An approximate (isotropic)
 treatment of cell esds is used for estimating esds involving l.s. planes.
;

loop_
_geom_bond_atom_site_label_1
_geom_bond_atom_site_label_2
_geom_bond_distance
_geom_bond_site_symmetry_2
_geom_bond_publ_flag
Cu1 O71 1.9691(19) . ?
Cu1 O73 1.9787(19) . ?
Cu1 N1 1.982(2) . ?
Cu1 N10 1.983(2) . ?
Cu1 O52 2.434(3) . ?
Cu1 O54 2.461(3) 1_554 ?
Cu2 N11 1.965(3) . ?
Cu2 O74 1.9691(19) . ?
Cu2 N20 1.973(3) . ?
Cu2 O72 1.9745(19) . ?
Cu2 O61 2.476(2) 1_554 ?
Cu2 O41 2.712(2) . ?
N1 C1 1.339(4) . ?
N1 C5 1.348(4) . ?
C1 C2 1.385(4) . ?
C2 C3 1.385(5) . ?
C3 C4 1.392(4) . ?
C4 C5 1.384(4) . ?
C5 C6 1.491(4) . ?
C6 N10 1.344(4) . ?
C6 C7 1.388(4) . ?
C7 C8 1.388(4) . ?
C8 C9 1.380(5) . ?
C9 C10 1.385(4) . ?
C10 N10 1.341(4) . ?
N11 C11 1.342(4) . ?
N11 C15 1.345(4) . ?
C11 C12 1.384(4) . ?
C12 C13 1.387(5) . ?
C13 C14 1.384(6) . ?
C14 C15 1.394(4) . ?
C15 C16 1.477(5) . ?
C16 N20 1.350(4) . ?
C16 C17 1.390(5) . ?
C17 C18 1.382(6) . ?
C18 C19 1.373(5) . ?
C19 C20 1.392(5) . ?
C20 N20 1.338(4) . ?
O71 C72 1.254(3) . ?
O72 C72 1.250(3) . ?
O73 C73 1.255(3) . ?
O74 C73 1.256(3) . ?
C72 C73 1.544(4) . ?
Fe4 O41 2.005(2) . ?
Fe4 O51 2.006(2) . ?
Fe4 O43 2.009(2) . ?
Fe4 O63 2.009(2) . ?
Fe4 O53 2.009(2) . ?
Fe4 O61 2.023(2) . ?
O41 C42 1.291(3) . ?
O42 C42 1.219(4) . ?
O43 C43 1.292(4) . ?
O44 C43 1.217(4) . ?
C42 C43 1.556(5) . ?
O51 C52 1.286(4) . ?
O52 C52 1.233(4) . ?
O53 C53 1.284(4) . ?
O54 C53 1.235(4) . ?
C52 C53 1.545(6) . ?
O61 C62 1.295(4) . ?
O62 C62 1.222(4) . ?
O63 C63 1.280(4) . ?
O64 C63 1.222(4) . ?
C62 C63 1.553(5) . ?
Co3 O83 1.893(2) . ?
Co3 O81 1.900(2) . ?
Co3 N31 1.947(3) . ?
Co3 N30 1.947(3) . ?
Co3 N21 1.954(3) . ?
Co3 N40 1.954(3) . ?
N21 C21 1.324(5) . ?
N21 C25 1.365(4) . ?
C21 C22 1.388(5) . ?
C22 C23 1.376(5) . ?
C23 C24 1.382(5) . ?
C24 C25 1.387(4) . ?
C25 C26 1.462(5) . ?
C26 N30 1.361(4) . ?
C26 C27 1.392(5) . ?
C27 C28 1.382(6) . ?
C28 C29 1.389(5) . ?
C29 C30 1.376(5) . ?
C30 N30 1.336(5) . ?
N31 C31 1.343(5) . ?
N31 C35 1.362(4) . ?
C31 C32 1.375(5) . ?
C32 C33 1.387(5) . ?
C33 C34 1.387(5) . ?
C34 C35 1.393(5) . ?
C35 C36 1.459(5) . ?
C36 N40 1.358(4) . ?
C36 C37 1.390(4) . ?
C37 C38 1.376(6) . ?
C38 C39 1.386(5) . ?
C39 C40 1.399(5) . ?
C40 N40 1.334(5) . ?
O81 C82 1.301(4) . ?
O82 C82 1.214(4) . ?
O83 C83 1.299(4) . ?
O84 C83 1.222(4) . ?
C82 C83 1.543(6) . ?

loop_
_geom_angle_atom_site_label_1
_geom_angle_atom_site_label_2
_geom_angle_atom_site_label_3
_geom_angle
_geom_angle_site_symmetry_1
_geom_angle_site_symmetry_3
_geom_angle_publ_flag
O71 Cu1 O73 86.33(8) . . ?
O71 Cu1 N1 95.32(9) . . ?
O73 Cu1 N1 175.91(11) . . ?
O71 Cu1 N10 174.87(11) . . ?
O73 Cu1 N10 96.59(9) . . ?
N1 Cu1 N10 82.06(10) . . ?
O71 Cu1 O52 92.77(9) . . ?
O73 Cu1 O52 89.64(8) . . ?
N1 Cu1 O52 86.54(10) . . ?
N10 Cu1 O52 91.47(10) . . ?
O71 Cu1 O54 89.35(8) . 1_554 ?
O73 Cu1 O54 92.88(9) . 1_554 ?
N1 Cu1 O54 90.88(10) . 1_554 ?
N10 Cu1 O54 86.30(10) . 1_554 ?
O52 Cu1 O54 176.81(7) . 1_554 ?
N11 Cu2 O74 175.28(11) . . ?
N11 Cu2 N20 82.29(12) . . ?
O74 Cu2 N20 98.79(10) . . ?
N11 Cu2 O72 95.64(10) . . ?
O74 Cu2 O72 84.74(8) . . ?
N20 Cu2 O72 162.05(11) . . ?
N11 Cu2 O61 90.61(10) . 1_554 ?
O74 Cu2 O61 84.67(8) . 1_554 ?
N20 Cu2 O61 104.93(10) . 1_554 ?
O72 Cu2 O61 92.89(8) . 1_554 ?
N11 Cu2 O41 91.52(10) . . ?
O74 Cu2 O41 93.20(8) . . ?
N20 Cu2 O41 78.93(9) . . ?
O72 Cu2 O41 83.32(8) . . ?
O61 Cu2 O41 175.82(7) 1_554 . ?
C1 N1 C5 119.3(2) . . ?
C1 N1 Cu1 125.9(2) . . ?
C5 N1 Cu1 114.48(19) . . ?
N1 C1 C2 122.2(3) . . ?
C3 C2 C1 118.3(3) . . ?
C2 C3 C4 120.0(3) . . ?
C5 C4 C3 118.1(3) . . ?
N1 C5 C4 122.1(3) . . ?
N1 C5 C6 114.0(2) . . ?
C4 C5 C6 124.0(3) . . ?
N10 C6 C7 122.0(3) . . ?
N10 C6 C5 114.4(2) . . ?
C7 C6 C5 123.5(3) . . ?
C6 C7 C8 118.2(3) . . ?
C9 C8 C7 120.0(3) . . ?
C8 C9 C10 118.5(3) . . ?
N10 C10 C9 122.0(3) . . ?
C10 N10 C6 119.3(2) . . ?
C10 N10 Cu1 126.0(2) . . ?
C6 N10 Cu1 114.35(19) . . ?
C11 N11 C15 120.2(3) . . ?
C11 N11 Cu2 125.3(2) . . ?
C15 N11 Cu2 114.4(2) . . ?
N11 C11 C12 121.5(3) . . ?
C11 C12 C13 118.9(4) . . ?
C14 C13 C12 119.5(3) . . ?
C13 C14 C15 119.0(3) . . ?
N11 C15 C14 120.9(3) . . ?
N11 C15 C16 114.6(3) . . ?
C14 C15 C16 124.5(3) . . ?
N20 C16 C17 120.5(3) . . ?
N20 C16 C15 114.2(3) . . ?
C17 C16 C15 125.3(3) . . ?
C18 C17 C16 119.2(3) . . ?
C19 C18 C17 119.8(3) . . ?
C18 C19 C20 118.7(4) . . ?
N20 C20 C19 121.5(3) . . ?
C20 N20 C16 120.2(3) . . ?
C20 N20 Cu2 125.4(2) . . ?
C16 N20 Cu2 114.0(2) . . ?
C72 O71 Cu1 109.48(18) . . ?
C72 O72 Cu2 111.24(18) . . ?
C73 O73 Cu1 109.27(17) . . ?
C73 O74 Cu2 111.23(18) . . ?
O72 C72 O71 126.0(3) . . ?
O72 C72 C73 116.4(2) . . ?
O71 C72 C73 117.6(2) . . ?
O73 C73 O74 126.3(3) . . ?
O73 C73 C72 117.4(2) . . ?
O74 C73 C72 116.3(2) . . ?
O41 Fe4 O51 93.59(9) . . ?
O41 Fe4 O43 80.93(9) . . ?
O51 Fe4 O43 93.25(9) . . ?
O41 Fe4 O63 95.12(9) . . ?
O51 Fe4 O63 90.39(9) . . ?
O43 Fe4 O63 174.78(9) . . ?
O41 Fe4 O53 169.40(9) . . ?
O51 Fe4 O53 80.13(10) . . ?
O43 Fe4 O53 90.85(9) . . ?
O63 Fe4 O53 93.46(9) . . ?
O41 Fe4 O61 96.41(10) . . ?
O51 Fe4 O61 167.27(9) . . ?
O43 Fe4 O61 96.08(9) . . ?
O63 Fe4 O61 80.90(9) . . ?
O53 Fe4 O61 91.08(9) . . ?
C42 O41 Fe4 115.5(2) . . ?
C42 O41 Cu2 111.2(2) . . ?
Fe4 O41 Cu2 121.80(9) . . ?
C43 O43 Fe4 115.3(2) . . ?
O42 C42 O41 126.4(3) . . ?
O42 C42 C43 119.7(3) . . ?
O41 C42 C43 113.9(3) . . ?
O44 C43 O43 126.6(3) . . ?
O44 C43 C42 119.7(3) . . ?
O43 C43 C42 113.7(2) . . ?
C52 O51 Fe4 116.0(2) . . ?
C52 O52 Cu1 119.0(2) . . ?
C53 O53 Fe4 116.0(2) . . ?
O52 C52 O51 125.5(4) . . ?
O52 C52 C53 120.7(3) . . ?
O51 C52 C53 113.8(3) . . ?
O54 C53 O53 125.6(3) . . ?
O54 C53 C52 120.7(3) . . ?
O53 C53 C52 113.7(3) . . ?
C62 O61 Fe4 114.6(2) . . ?
C63 O63 Fe4 115.5(2) . . ?
O62 C62 O61 125.9(3) . . ?
O62 C62 C63 119.7(3) . . ?
O61 C62 C63 114.4(3) . . ?
O64 C63 O63 126.4(3) . . ?
O64 C63 C62 119.2(3) . . ?
O63 C63 C62 114.4(3) . . ?
O83 Co3 O81 87.14(11) . . ?
O83 Co3 N31 93.67(11) . . ?
O81 Co3 N31 88.37(11) . . ?
O83 Co3 N30 89.11(11) . . ?
O81 Co3 N30 93.47(11) . . ?
N31 Co3 N30 176.74(11) . . ?
O83 Co3 N21 88.47(11) . . ?
O81 Co3 N21 174.26(10) . . ?
N31 Co3 N21 95.59(12) . . ?
N30 Co3 N21 82.77(12) . . ?
O83 Co3 N40 175.41(11) . . ?
O81 Co3 N40 90.37(11) . . ?
N31 Co3 N40 82.41(12) . . ?
N30 Co3 N40 94.89(12) . . ?
N21 Co3 N40 94.26(11) . . ?
C21 N21 C25 118.7(3) . . ?
C21 N21 Co3 127.1(2) . . ?
C25 N21 Co3 114.1(2) . . ?
N21 C21 C22 122.7(3) . . ?
C23 C22 C21 119.0(4) . . ?
C22 C23 C24 119.1(3) . . ?
C23 C24 C25 119.2(3) . . ?
N21 C25 C24 121.3(3) . . ?
N21 C25 C26 114.0(3) . . ?
C24 C25 C26 124.7(3) . . ?
N30 C26 C27 121.2(3) . . ?
N30 C26 C25 114.3(3) . . ?
C27 C26 C25 124.4(3) . . ?
C28 C27 C26 118.7(3) . . ?
C27 C28 C29 119.2(4) . . ?
C30 C29 C28 119.8(4) . . ?
N30 C30 C29 121.3(3) . . ?
C30 N30 C26 119.8(3) . . ?
C30 N30 Co3 125.8(2) . . ?
C26 N30 Co3 114.4(2) . . ?
C31 N31 C35 119.5(3) . . ?
C31 N31 Co3 125.8(2) . . ?
C35 N31 Co3 114.7(2) . . ?
N31 C31 C32 121.8(3) . . ?
C31 C32 C33 119.4(4) . . ?
C34 C33 C32 119.5(3) . . ?
C33 C34 C35 118.7(3) . . ?
N31 C35 C34 121.1(3) . . ?
N31 C35 C36 114.0(3) . . ?
C34 C35 C36 124.8(3) . . ?
N40 C36 C37 121.9(3) . . ?
N40 C36 C35 114.2(3) . . ?
C37 C36 C35 123.8(3) . . ?
C38 C37 C36 118.8(3) . . ?
C37 C38 C39 120.0(3) . . ?
C38 C39 C40 118.0(4) . . ?
N40 C40 C39 122.7(3) . . ?
C40 N40 C36 118.6(3) . . ?
C40 N40 Co3 126.9(2) . . ?
C36 N40 Co3 114.4(2) . . ?
C82 O81 Co3 112.0(2) . . ?
C83 O83 Co3 112.0(2) . . ?
O82 C82 O81 124.8(4) . . ?
O82 C82 C83 121.2(3) . . ?
O81 C82 C83 114.0(3) . . ?
O84 C83 O83 123.9(4) . . ?
O84 C83 C82 121.7(3) . . ?
O83 C83 C82 114.4(3) . . ?

loop_
_geom_torsion_atom_site_label_1
_geom_torsion_atom_site_label_2
_geom_torsion_atom_site_label_3
_geom_torsion_atom_site_label_4
_geom_torsion
_geom_torsion_site_symmetry_1
_geom_torsion_site_symmetry_2
_geom_torsion_site_symmetry_3
_geom_torsion_site_symmetry_4
_geom_torsion_publ_flag
C5 N1 C1 C2 1.5(6) . . . . ?
Cu1 N1 C1 C2 -171.1(3) . . . . ?
N1 C1 C2 C3 -0.2(6) . . . . ?
C1 C2 C3 C4 -1.0(6) . . . . ?
C2 C3 C4 C5 1.0(6) . . . . ?
C1 N1 C5 C4 -1.5(5) . . . . ?
Cu1 N1 C5 C4 171.9(3) . . . . ?
C1 N1 C5 C6 179.3(3) . . . . ?
Cu1 N1 C5 C6 -7.3(4) . . . . ?
C3 C4 C5 N1 0.3(6) . . . . ?
C3 C4 C5 C6 179.3(4) . . . . ?
N1 C5 C6 N10 9.7(5) . . . . ?
C4 C5 C6 N10 -169.4(3) . . . . ?
N1 C5 C6 C7 -169.8(3) . . . . ?
C4 C5 C6 C7 11.1(7) . . . . ?
N10 C6 C7 C8 0.2(6) . . . . ?
C5 C6 C7 C8 179.7(4) . . . . ?
C6 C7 C8 C9 1.3(6) . . . . ?
C7 C8 C9 C10 -1.4(6) . . . . ?
C8 C9 C10 N10 0.0(6) . . . . ?
C9 C10 N10 C6 1.4(6) . . . . ?
C9 C10 N10 Cu1 -171.4(3) . . . . ?
C7 C6 N10 C10 -1.5(5) . . . . ?
C5 C6 N10 C10 179.0(3) . . . . ?
C7 C6 N10 Cu1 172.1(3) . . . . ?
C5 C6 N10 Cu1 -7.4(4) . . . . ?
C15 N11 C11 C12 0.5(5) . . . . ?
Cu2 N11 C11 C12 175.8(3) . . . . ?
N11 C11 C12 C13 0.3(6) . . . . ?
C11 C12 C13 C14 -0.6(6) . . . . ?
C12 C13 C14 C15 0.2(6) . . . . ?
C11 N11 C15 C14 -1.0(5) . . . . ?
Cu2 N11 C15 C14 -176.8(3) . . . . ?
C11 N11 C15 C16 178.6(3) . . . . ?
Cu2 N11 C15 C16 2.8(4) . . . . ?
C13 C14 C15 N11 0.6(6) . . . . ?
C13 C14 C15 C16 -178.9(3) . . . . ?
N11 C15 C16 N20 2.8(4) . . . . ?
C14 C15 C16 N20 -177.7(3) . . . . ?
N11 C15 C16 C17 -177.0(3) . . . . ?
C14 C15 C16 C17 2.6(6) . . . . ?
N20 C16 C17 C18 0.2(6) . . . . ?
C15 C16 C17 C18 180.0(3) . . . . ?
C16 C17 C18 C19 -0.2(6) . . . . ?
C17 C18 C19 C20 0.4(6) . . . . ?
C18 C19 C20 N20 -0.6(6) . . . . ?
C19 C20 N20 C16 0.7(5) . . . . ?
C19 C20 N20 Cu2 -171.8(3) . . . . ?
C17 C16 N20 C20 -0.5(5) . . . . ?
C15 C16 N20 C20 179.7(3) . . . . ?
C17 C16 N20 Cu2 172.8(3) . . . . ?
C15 C16 N20 Cu2 -6.9(4) . . . . ?
Cu2 O72 C72 O71 179.7(3) . . . . ?
Cu2 O72 C72 C73 -0.4(4) . . . . ?
Cu1 O71 C72 O72 179.0(3) . . . . ?
Cu1 O71 C72 C73 -0.8(4) . . . . ?
Cu1 O73 C73 O74 179.4(3) . . . . ?
Cu1 O73 C73 C72 -0.5(4) . . . . ?
Cu2 O74 C73 O73 178.8(3) . . . . ?
Cu2 O74 C73 C72 -1.3(4) . . . . ?
O72 C72 C73 O73 -178.9(3) . . . . ?
O71 C72 C73 O73 1.0(5) . . . . ?
O72 C72 C73 O74 1.3(5) . . . . ?
O71 C72 C73 O74 -178.9(3) . . . . ?
Fe4 O41 C42 O42 176.3(3) . . . . ?
Cu2 O41 C42 O42 -39.4(4) . . . . ?
Fe4 O41 C42 C43 -3.8(3) . . . . ?
Cu2 O41 C42 C43 140.5(2) . . . . ?
Fe4 O43 C43 O44 172.2(3) . . . . ?
Fe4 O43 C43 C42 -8.4(3) . . . . ?
O42 C42 C43 O44 7.5(5) . . . . ?
O41 C42 C43 O44 -172.4(3) . . . . ?
O42 C42 C43 O43 -171.9(3) . . . . ?
O41 C42 C43 O43 8.2(4) . . . . ?
Cu1 O52 C52 O51 21.2(4) . . . . ?
Cu1 O52 C52 C53 -158.4(2) . . . . ?
Fe4 O51 C52 O52 -175.3(2) . . . . ?
Fe4 O51 C52 C53 4.4(3) . . . . ?
Fe4 O53 C53 O54 -173.5(2) . . . . ?
Fe4 O53 C53 C52 6.3(3) . . . . ?
O52 C52 C53 O54 -7.6(5) . . . . ?
O51 C52 C53 O54 172.7(3) . . . . ?
O52 C52 C53 O53 172.5(3) . . . . ?
O51 C52 C53 O53 -7.1(4) . . . . ?
Fe4 O61 C62 O62 -178.5(3) . . . . ?
Fe4 O61 C62 C63 0.6(3) . . . . ?
Fe4 O63 C63 O64 175.0(3) . . . . ?
Fe4 O63 C63 C62 -5.5(3) . . . . ?
O62 C62 C63 O64 2.0(5) . . . . ?
O61 C62 C63 O64 -177.2(3) . . . . ?
O62 C62 C63 O63 -177.6(3) . . . . ?
O61 C62 C63 O63 3.3(4) . . . . ?
C25 N21 C21 C22 -1.4(5) . . . . ?
Co3 N21 C21 C22 175.4(3) . . . . ?
N21 C21 C22 C23 1.0(5) . . . . ?
C21 C22 C23 C24 -0.2(5) . . . . ?
C22 C23 C24 C25 -0.1(5) . . . . ?
C21 N21 C25 C24 1.1(5) . . . . ?
Co3 N21 C25 C24 -176.1(2) . . . . ?
C21 N21 C25 C26 -177.9(3) . . . . ?
Co3 N21 C25 C26 4.9(3) . . . . ?
C23 C24 C25 N21 -0.4(5) . . . . ?
C23 C24 C25 C26 178.5(3) . . . . ?
N21 C25 C26 N30 -1.5(4) . . . . ?
C24 C25 C26 N30 179.6(3) . . . . ?
N21 C25 C26 C27 176.6(3) . . . . ?
C24 C25 C26 C27 -2.4(5) . . . . ?
N30 C26 C27 C28 0.8(5) . . . . ?
C25 C26 C27 C28 -177.1(3) . . . . ?
C26 C27 C28 C29 -0.9(5) . . . . ?
C27 C28 C29 C30 -0.2(5) . . . . ?
C28 C29 C30 N30 1.5(5) . . . . ?
C29 C30 N30 C26 -1.6(5) . . . . ?
C29 C30 N30 Co3 179.8(2) . . . . ?
C27 C26 N30 C30 0.5(5) . . . . ?
C25 C26 N30 C30 178.6(3) . . . . ?
C27 C26 N30 Co3 179.2(2) . . . . ?
C25 C26 N30 Co3 -2.7(3) . . . . ?
C35 N31 C31 C32 -1.1(5) . . . . ?
Co3 N31 C31 C32 -178.4(3) . . . . ?
N31 C31 C32 C33 1.1(5) . . . . ?
C31 C32 C33 C34 0.0(5) . . . . ?
C32 C33 C34 C35 -0.9(5) . . . . ?
C31 N31 C35 C34 0.2(5) . . . . ?
Co3 N31 C35 C34 177.7(2) . . . . ?
C31 N31 C35 C36 179.0(3) . . . . ?
Co3 N31 C35 C36 -3.5(3) . . . . ?
C33 C34 C35 N31 0.9(5) . . . . ?
C33 C34 C35 C36 -177.8(3) . . . . ?
N31 C35 C36 N40 -0.3(4) . . . . ?
C34 C35 C36 N40 178.4(3) . . . . ?
N31 C35 C36 C37 -179.1(3) . . . . ?
C34 C35 C36 C37 -0.3(5) . . . . ?
N40 C36 C37 C38 0.5(5) . . . . ?
C35 C36 C37 C38 179.1(3) . . . . ?
C36 C37 C38 C39 -1.2(5) . . . . ?
C37 C38 C39 C40 0.5(5) . . . . ?
C38 C39 C40 N40 1.1(5) . . . . ?
C39 C40 N40 C36 -1.9(5) . . . . ?
C39 C40 N40 Co3 176.2(3) . . . . ?
C37 C36 N40 C40 1.0(5) . . . . ?
C35 C36 N40 C40 -177.7(3) . . . . ?
C37 C36 N40 Co3 -177.3(2) . . . . ?
C35 C36 N40 Co3 4.0(3) . . . . ?
O83 Co3 O81 C82 2.6(3) . . . . ?
N31 Co3 O81 C82 -91.2(3) . . . . ?
N30 Co3 O81 C82 91.5(3) . . . . ?
N40 Co3 O81 C82 -173.6(3) . . . . ?
O81 Co3 O83 C83 1.9(3) . . . . ?
N31 Co3 O83 C83 90.1(3) . . . . ?
N30 Co3 O83 C83 -91.6(3) . . . . ?
N21 Co3 O83 C83 -174.4(3) . . . . ?
Co3 O81 C82 O82 174.9(4) . . . . ?
Co3 O81 C82 C83 -5.9(4) . . . . ?
Co3 O83 C83 O84 175.4(4) . . . . ?
Co3 O83 C83 C82 -5.4(4) . . . . ?
O82 C82 C83 O84 6.1(7) . . . . ?
O81 C82 C83 O84 -173.1(4) . . . . ?
O82 C82 C83 O83 -173.0(4) . . . . ?
O81 C82 C83 O83 7.8(6) . . . . ?

_refine_diff_density_max         0.945
_refine_diff_density_min         -0.625
_refine_diff_density_rms         0.085

_shelx_res_file                  
;
TITL be2-auto-sphere in P2(1)/c
    be2-auto-sphere.res
    created by SHELXL-2018/1 at 22:37:31 on 05-Jan-2020
REM P2(1)/c (#14 in standard setting)
CELL 0.79990  15.410325  49.141561   7.634344  90.0000 100.4016  90.0000
ZERR    4.00   0.000289   0.000855   0.000198   0.0000   0.0021   0.0000
LATT  1
SYMM -x, y+1/2,-z+1/2
SFAC C H N O Fe Co Cu
DISP C 0.004 0.002 9.5
DISP N 0.008 0.004 19.3
DISP O 0.014 0.008 35.4
DISP Fe 0.358 1.050 4731.7
DISP Co 0.345 1.206 5436.8
DISP Cu 0.266 1.561 7035.7
UNIT  200  196  32   114  4    4    8
MERG   2
SHEL 50 0.8

TEMP -173
SIZE 0.20 0.07 0.05
ACTA
CONF

OMIT -2
OMIT 0  10   1

EQIV $1 x, y, -1+z
BIND Cu2 O41
BIND Cu1 O54_$1
BIND Cu2 O61_$1

ISOR 0.01 C73
ISOR 0.015 O92 O102 O107 O99
ISOR 0.01 O109
ISOR 0.007 O96 O97
ISOR 0.004 O106

FMAP   2
PLAN   20
BOND
L.S.   16
WGHT    0.071700    2.969200
SWAT    1.787911   10.8386
FVAR       1.55504
CU1   7    0.486707    0.182661    0.149956    11.00000    0.01234    0.00597 =
         0.01804    0.00014    0.00315    0.00014
CU2   7    0.489224    0.078231    0.144188    11.00000    0.01919    0.00614 =
         0.01958    0.00116    0.00238    0.00045
N1    3    0.572863    0.212990    0.174564    11.00000    0.01615    0.01115 =
         0.01017    0.00192    0.00327   -0.00066
C1    1    0.660829    0.210481    0.211119    11.00000    0.01508    0.01839 =
         0.01836    0.00497    0.00325    0.00172
AFIX  43
H1    2    0.686110    0.192858    0.210492    11.00000   -1.20000
AFIX   0
C2    1    0.716168    0.232733    0.249811    11.00000    0.01583    0.02799 =
         0.02784    0.00633    0.00022   -0.00351
AFIX  43
H2    2    0.778403    0.230500    0.275808    11.00000   -1.20000
AFIX   0
C3    1    0.678463    0.258313    0.249630    11.00000    0.02099    0.01996 =
         0.04244    0.00311    0.00466   -0.01048
AFIX  43
H3    2    0.714888    0.273878    0.277633    11.00000   -1.20000
AFIX   0
C4    1    0.587186    0.261227    0.208420    11.00000    0.02380    0.01438 =
         0.02696    0.00268    0.00366   -0.00082
AFIX  43
H4    2    0.560445    0.278674    0.205942    11.00000   -1.20000
AFIX   0
C5    1    0.536527    0.237985    0.171173    11.00000    0.01808    0.01255 =
         0.01042    0.00096    0.00552    0.00035
C6    1    0.438280    0.237996    0.126871    11.00000    0.01612    0.01294 =
         0.01392   -0.00123    0.00358   -0.00105
C7    1    0.388086    0.261424    0.089420    11.00000    0.02427    0.01222 =
         0.02517   -0.00255    0.00169    0.00105
AFIX  43
H7    2    0.415324    0.278790    0.091349    11.00000   -1.20000
AFIX   0
C8    1    0.296963    0.258782    0.049056    11.00000    0.02341    0.01730 =
         0.03646   -0.00296    0.00328    0.01050
AFIX  43
H8    2    0.260984    0.274429    0.020511    11.00000   -1.20000
AFIX   0
C9    1    0.258671    0.233407    0.050423    11.00000    0.01483    0.02550 =
         0.03490   -0.00724    0.00237    0.00316
AFIX  43
H9    2    0.196346    0.231387    0.025573    11.00000   -1.20000
AFIX   0
C10   1    0.313107    0.210958    0.088818    11.00000    0.01638    0.01691 =
         0.01796   -0.00301    0.00449   -0.00058
AFIX  43
H10   2    0.287197    0.193432    0.089910    11.00000   -1.20000
AFIX   0
N10   3    0.401273    0.213196    0.124505    11.00000    0.01707    0.01093 =
         0.01153   -0.00114    0.00365    0.00003
N11   3    0.573738    0.048989    0.123439    11.00000    0.02949    0.01016 =
         0.01173   -0.00098   -0.00300    0.00418
C11   1    0.651773    0.052298    0.071653    11.00000    0.03071    0.01841 =
         0.01605   -0.00250   -0.00181    0.00620
AFIX  43
H11   2    0.667456    0.069774    0.034240    11.00000   -1.20000
AFIX   0
C12   1    0.709951    0.030844    0.071468    11.00000    0.03265    0.02712 =
         0.02465   -0.00408   -0.00053    0.01015
AFIX  43
H12   2    0.765080    0.033522    0.034920    11.00000   -1.20000
AFIX   0
C13   1    0.686382    0.005367    0.125563    11.00000    0.04172    0.02147 =
         0.02910   -0.00695   -0.00713    0.01424
AFIX  43
H13   2    0.725069   -0.009680    0.125390    11.00000   -1.20000
AFIX   0
C14   1    0.606055    0.002045    0.179789    11.00000    0.04812    0.01379 =
         0.01986   -0.00043   -0.00689    0.00417
AFIX  43
H14   2    0.589020   -0.015262    0.217524    11.00000   -1.20000
AFIX   0
C15   1    0.550530    0.024461    0.178219    11.00000    0.03707    0.01271 =
         0.00826   -0.00261   -0.00689    0.00165
C16   1    0.464025    0.023827    0.235588    11.00000    0.03728    0.01459 =
         0.00908   -0.00204   -0.00404   -0.00429
C17   1    0.427656    0.001241    0.304890    11.00000    0.05067    0.01357 =
         0.02382    0.00362   -0.00554   -0.00562
AFIX  43
H17   2    0.458704   -0.015548    0.318682    11.00000   -1.20000
AFIX   0
C18   1    0.345787    0.003504    0.353485    11.00000    0.06326    0.02295 =
         0.01850    0.00456    0.00058   -0.02230
AFIX  43
H18   2    0.320107   -0.011784    0.400710    11.00000   -1.20000
AFIX   0
C19   1    0.301669    0.027900    0.333338    11.00000    0.04702    0.02976 =
         0.02201   -0.00462    0.00997   -0.01601
AFIX  43
H19   2    0.245517    0.029743    0.366870    11.00000   -1.20000
AFIX   0
C20   1    0.340810    0.049870    0.262847    11.00000    0.03741    0.02130 =
         0.01319   -0.00096    0.00326   -0.00820
AFIX  43
H20   2    0.310454    0.066769    0.247326    11.00000   -1.20000
AFIX   0
N20   3    0.420191    0.047747    0.216431    11.00000    0.03088    0.00954 =
         0.01287    0.00114   -0.00206   -0.00556
O71   4    0.575323    0.153636    0.156427    11.00000    0.01564    0.00731 =
         0.01715    0.00015    0.00554    0.00156
O72   4    0.575017    0.108236    0.151451    11.00000    0.01680    0.00768 =
         0.01516    0.00069    0.00348    0.00136
O73   4    0.398960    0.153089    0.142362    11.00000    0.01672    0.00772 =
         0.01423   -0.00058    0.00593   -0.00014
O74   4    0.401903    0.107505    0.143427    11.00000    0.01786    0.00811 =
         0.01534   -0.00015    0.00459   -0.00030
C72   1    0.538096    0.130883    0.151724    11.00000    0.01650    0.01340 =
         0.00479    0.00017    0.00140   -0.00010
C73   1    0.437403    0.130540    0.145160    11.00000    0.01647    0.01293 =
         0.00188    0.00231    0.00117    0.00035
FE4   5    0.491830    0.107354    0.653337    11.00000    0.01959    0.00836 =
         0.01201   -0.00003    0.00286    0.00136
O41   4    0.539791    0.079648    0.503230    11.00000    0.01747    0.01246 =
         0.01370   -0.00322    0.00125    0.00212
O42   4    0.664224    0.057266    0.482631    11.00000    0.02495    0.01793 =
         0.02374   -0.00469    0.00263    0.00460
O43   4    0.617865    0.106754    0.780542    11.00000    0.02231    0.01712 =
         0.01252   -0.00412    0.00195   -0.00144
O44   4    0.750484    0.090705    0.750159    11.00000    0.01938    0.04139 =
         0.03201   -0.01166   -0.00026   -0.00206
C42   1    0.622770    0.074268    0.549712    11.00000    0.02287    0.01081 =
         0.01284    0.00486    0.00425    0.00010
C43   1    0.670621    0.091954    0.707024    11.00000    0.02122    0.01448 =
         0.01824    0.00212    0.00339   -0.00249
O51   4    0.512424    0.138541    0.496226    11.00000    0.03195    0.00996 =
         0.01500    0.00236    0.00678    0.00290
O52   4    0.503098    0.183918    0.473011    11.00000    0.03599    0.00899 =
         0.01818    0.00123    0.01119   -0.00068
O53   4    0.465065    0.138672    0.804187    11.00000    0.03030    0.00933 =
         0.01209   -0.00060    0.00550    0.00035
O54   4    0.470903    0.184171    0.823478    11.00000    0.03231    0.01045 =
         0.01799   -0.00187    0.00742    0.00163
C52   1    0.499258    0.162449    0.554738    11.00000    0.01911    0.01245 =
         0.01148   -0.00062    0.00078   -0.00137
C53   1    0.476508    0.162543    0.743768    11.00000    0.01856    0.01411 =
         0.00857    0.00200    0.00135    0.00218
O61   4    0.446303    0.080466    0.815912    11.00000    0.01871    0.01347 =
         0.01655    0.00030    0.00363    0.00089
O62   4    0.321346    0.059559    0.851639    11.00000    0.02548    0.01801 =
         0.02414    0.00462    0.00390   -0.00253
O63   4    0.366481    0.104249    0.524355    11.00000    0.02195    0.01869 =
         0.01583    0.00323    0.00143    0.00293
O64   4    0.236416    0.086372    0.552418    11.00000    0.02404    0.04687 =
         0.03286    0.01274   -0.00674   -0.00553
C62   1    0.363154    0.074790    0.771375    11.00000    0.02226    0.01100 =
         0.01681   -0.00312    0.00180    0.00288
C63   1    0.315747    0.089611    0.601133    11.00000    0.02420    0.01737 =
         0.01907   -0.00354   -0.00032    0.00327
CO3   6    0.990700    0.177476    0.163233    11.00000    0.01048    0.01251 =
         0.03193    0.00128    0.00625    0.00029
N21   3    0.912922    0.150459    0.241634    11.00000    0.01792    0.01285 =
         0.02109   -0.00088    0.00751   -0.00172
C21   1    0.925652    0.137266    0.395290    11.00000    0.02565    0.02228 =
         0.02347   -0.00169    0.00336   -0.00428
AFIX  43
H21   2    0.979678    0.139877    0.475783    11.00000   -1.20000
AFIX   0
C22   1    0.863322    0.119777    0.443634    11.00000    0.03453    0.02313 =
         0.02022    0.00217    0.00719   -0.00653
AFIX  43
H22   2    0.874251    0.110840    0.555804    11.00000   -1.20000
AFIX   0
C23   1    0.785446    0.115573    0.326662    11.00000    0.02399    0.01958 =
         0.02545   -0.00044    0.01356   -0.00578
AFIX  43
H23   2    0.741905    0.103643    0.356780    11.00000   -1.20000
AFIX   0
C24   1    0.771448    0.128948    0.164751    11.00000    0.01636    0.02133 =
         0.02570   -0.00391    0.00927   -0.00193
AFIX  43
H24   2    0.718152    0.126305    0.082089    11.00000   -1.20000
AFIX   0
C25   1    0.836081    0.146268    0.124340    11.00000    0.01665    0.01309 =
         0.02671   -0.00474    0.00743    0.00219
C26   1    0.830344    0.161101   -0.043364    11.00000    0.01732    0.01170 =
         0.02509   -0.00072    0.00783    0.00199
C27   1    0.760531    0.158966   -0.186440    11.00000    0.02490    0.01758 =
         0.03017   -0.00182    0.00367    0.00317
AFIX  43
H27   2    0.710772    0.147948   -0.178217    11.00000   -1.20000
AFIX   0
C28   1    0.765029    0.173189   -0.340682    11.00000    0.03478    0.02191 =
         0.02971    0.00141   -0.00075    0.00970
AFIX  43
H28   2    0.718667    0.171885   -0.440896    11.00000   -1.20000
AFIX   0
C29   1    0.838138    0.189413   -0.347434    11.00000    0.03812    0.02132 =
         0.02090    0.00763    0.00927    0.01070
AFIX  43
H29   2    0.842182    0.199268   -0.452716    11.00000   -1.20000
AFIX   0
C30   1    0.904694    0.191169   -0.201142    11.00000    0.02520    0.01731 =
         0.03510    0.00462    0.01073    0.00638
AFIX  43
H30   2    0.953867    0.202636   -0.205701    11.00000   -1.20000
AFIX   0
N30   3    0.901539    0.177062   -0.052765    11.00000    0.01778    0.01317 =
         0.02713    0.00493    0.00847    0.00410
N31   3    1.080979    0.175698    0.377185    11.00000    0.01714    0.01309 =
         0.02811    0.00015    0.00658   -0.00169
C31   1    1.080417    0.189560    0.528536    11.00000    0.02139    0.01559 =
         0.03567   -0.00431    0.00747   -0.00431
AFIX  43
H31   2    1.031800    0.201080    0.536681    11.00000   -1.20000
AFIX   0
C32   1    1.148264    0.187536    0.672009    11.00000    0.03313    0.02241 =
         0.02754   -0.00991    0.00754   -0.00694
AFIX  43
H32   2    1.145965    0.197300    0.778473    11.00000   -1.20000
AFIX   0
C33   1    1.220134    0.171099    0.659877    11.00000    0.02737    0.02386 =
         0.03187    0.00188   -0.00237   -0.00659
AFIX  43
H33   2    1.267490    0.169513    0.758010    11.00000   -1.20000
AFIX   0
C34   1    1.222296    0.157000    0.503329    11.00000    0.02144    0.01958 =
         0.02762    0.00324    0.00518   -0.00061
AFIX  43
H34   2    1.271350    0.145858    0.491941    11.00000   -1.20000
AFIX   0
C35   1    1.151085    0.159505    0.363126    11.00000    0.01543    0.01435 =
         0.02516    0.00191    0.00687   -0.00202
C36   1    1.142731    0.145240    0.193359    11.00000    0.01519    0.01347 =
         0.02415    0.00554    0.00566    0.00045
C37   1    1.205785    0.127380    0.151048    11.00000    0.01707    0.02220 =
         0.02271    0.00522    0.00669    0.00530
AFIX  43
H37   2    1.258587    0.123942    0.233579    11.00000   -1.20000
AFIX   0
C38   1    1.190326    0.114770   -0.012571    11.00000    0.02386    0.02840 =
         0.03299    0.00290    0.01295    0.00990
AFIX  43
H38   2    1.233153    0.102769   -0.044790    11.00000   -1.20000
AFIX   0
C39   1    1.112241    0.119582   -0.130394    11.00000    0.02882    0.02812 =
         0.02673    0.00057    0.00826    0.00827
AFIX  43
H39   2    1.100412    0.110932   -0.243485    11.00000   -1.20000
AFIX   0
C40   1    1.051409    0.137551   -0.077775    11.00000    0.02165    0.02547 =
         0.02344    0.00449    0.00442    0.00604
AFIX  43
H40   2    0.997235    0.140735   -0.156651    11.00000   -1.20000
AFIX   0
N40   3    1.066382    0.150400    0.078685    11.00000    0.01707    0.01523 =
         0.02134    0.00245    0.00690    0.00379
O81   4    1.056141    0.205947    0.079992    11.00000    0.01646    0.02264 =
         0.04994    0.01031    0.00789    0.00154
O82   4    1.067041    0.251111    0.100431    11.00000    0.02920    0.02112 =
         0.10562    0.01417    0.01326   -0.00151
O83   4    0.925656    0.204902    0.256193    11.00000    0.01753    0.02035 =
         0.04807   -0.00675    0.00699   -0.00159
O84   4    0.914894    0.250040    0.256591    11.00000    0.02665    0.02026 =
         0.10901   -0.01457    0.01329    0.00084
C82   1    1.031714    0.229792    0.126853    11.00000    0.01458    0.02479 =
         0.06592    0.00833    0.00162   -0.00319
C83   1    0.950727    0.229158    0.219728    11.00000    0.01633    0.02262 =
         0.06086   -0.00399    0.00362    0.00296
O90   4    0.842655    0.044882    0.509970    11.00000    0.02910    0.05476 =
         0.12675   -0.04028    0.01175    0.00198
O95   4   -0.060767    0.061858    1.233323    11.00000    0.08991    0.14689 =
         0.12321    0.00062   -0.01134    0.03485
PART 1
O91   4    0.135061    0.046134    0.704693    10.60000    0.03120    0.03640 =
         0.05913    0.00445    0.00215   -0.00656
O92   4   -0.016742    0.072264    0.690998    10.60000    0.04404    0.03532 =
         0.06105   -0.00773   -0.00330    0.00139
O94   4   -0.086710    0.096889    0.957947    11.00000    0.04722    0.07722 =
         0.11354   -0.03467    0.00468   -0.00379
O96   4   -0.095117   -0.007188    1.552500    10.60000    0.05651    0.04642 =
         0.13390   -0.02975   -0.00200    0.01189
O98   4    0.119305    0.010762    1.001024    10.40000    0.09393    0.10212 =
         0.09945   -0.00860   -0.04764    0.02080
O107  4    0.104847    0.070292    1.272335    10.25000    0.08445    0.22824 =
         0.14462   -0.03308   -0.02231   -0.04989
PART 2
O93   4    0.065884    0.098994    0.406417    11.00000    0.05342    0.10140 =
         0.12186    0.03377    0.01129    0.02649
O101  4    0.137317    0.042635    0.805487    10.40000    0.01963    0.02378 =
         0.09326   -0.00174   -0.00259    0.00351
O102  4   -0.035898    0.065856    0.758644    10.40000    0.04180    0.14680 =
         0.08508    0.05033   -0.00744   -0.02182
O106  4   -0.083299   -0.001569    1.427545    10.40000    0.09914    0.12507 =
         0.14237   -0.04924    0.01587    0.03098
O97   4    0.037577    0.022803    1.121738    10.35000    0.09224    0.06592 =
         0.09764   -0.03118   -0.04898    0.02952
O99   4    0.142512    0.035841    1.053877    10.25000    0.06652    0.13468 =
         0.09438    0.05226    0.00223   -0.02537
O109  4    0.085710   -0.016496    1.053769    10.25000    0.12110    0.07389 =
         0.10436    0.03371    0.09122    0.02963
PART 0
HKLF    4


REM  be2-auto-sphere in P2(1)/c
REM R1 =  0.0406 for    7384 Fo > 4sig(Fo)  and  0.0470 for all    8676 data
REM    876 parameters refined using     54 restraints

END

WGHT      0.0698      3.2191

REM Highest difference peak  0.945,  deepest hole -0.625,  1-sigma level  0.085
Q1    1  -0.0744  0.0330  1.2341  11.00000  0.05    0.95
Q2    1  -0.0743  0.0116  1.3194  11.00000  0.05    0.81
Q3    1  -0.0569  0.0816  1.0891  11.00000  0.05    0.70
Q4    1  -0.0126  0.0535  1.1407  11.00000  0.05    0.64
Q5    1   0.9388  0.1765  0.1856  11.00000  0.05    0.64
Q6    1   1.0416  0.1759  0.1379  11.00000  0.05    0.63
Q7    1   0.4389  0.0780  0.1639  11.00000  0.05    0.61
Q8    1   0.5412  0.1832  0.1403  11.00000  0.05    0.58
Q9    1  -0.0816  0.0762  0.8320  11.00000  0.05    0.58
Q10   1   0.4396  0.1062  0.6575  11.00000  0.05    0.56
Q11   1   0.1089  0.0496  1.3660  11.00000  0.05    0.51
Q12   1   0.4338  0.1838  0.1604  11.00000  0.05    0.49
Q13   1   0.4858  0.2401  0.1503  11.00000  0.05    0.48
Q14   1   0.7931  0.0505  0.5113  11.00000  0.05    0.48
Q15   1   0.0010  0.0177  1.1772  11.00000  0.05    0.44
Q16   1   0.4985  0.0233  0.1713  11.00000  0.05    0.43
Q17   1   0.5448  0.0766  0.1153  11.00000  0.05    0.43
Q18   1  -0.0956 -0.0180  1.6238  11.00000  0.05    0.43
Q19   1  -0.0440  0.0585  0.7077  11.00000  0.05    0.42
Q20   1   0.1299  0.0924  0.4403  11.00000  0.05    0.42
;
_shelx_res_checksum              80685

_shelx_hkl_file                  
;
  -3   0   0 156860. 2595.26   1
  -3   0   0 151222. 2111.84   1
   3   0   0 155754. 2414.83   1
   3   0   0 158746. 2276.67   1
   4   0   0 107396. 2285.29   1
  -4   0   0 102775. 2435.22   1
  -4   0   0 104307. 2020.46   1
   4   0   0 107295. 2171.73   1
   5   0   0 267841. 4025.80   1
  -5   0   0 265288. 3555.18   1
  -5   0   0 257358. 4353.53   1
   6   0   0 25348.6 1337.26   1
  -6   0   0 25323.6 1180.01   1
   6   0   0 22972.1 1252.07   1
  -6   0   0 23190.4 1446.44   1
   7   0   0 113938. 3063.93   1
   7   0   0 113626. 3018.51   1
  -7   0   0 107874. 3426.26   1
  -7   0   0 115117. 2723.75   1
  -8   0   0 25229.0 1791.75   1
   8   0   0 24408.9 1470.50   1
  -8   0   0 24856.5 1341.78   1
   8   0   0 24867.8 1538.58   1
  -9   0   0 20708.6 1735.95   1
   9   0   0 22811.9 1491.45   1
  -9   0   0 21720.1 1320.47   1
   9   0   0 21839.6 1548.00   1
 -10   0   0 45985.1 2759.06   1
  10   0   0 45414.5 2372.37   1
 -10   0   0 45595.1 2007.45   1
  10   0   0 47512.6 2264.68   1
  11   0   0 44307.8 2478.45   1
 -11   0   0 42332.2 2789.38   1
  11   0   0 43526.8 2259.43   1
 -11   0   0 44337.0 2069.24   1
  12   0   0 114446. 4167.48   1
  12   0   0 124477. 3936.62   1
 -12   0   0 113407. 4839.15   1
 -12   0   0 116501. 3500.93   1
  13   0   0 3015.96 633.606   1
 -13   0   0 3167.53 606.211   1
  13   0   0 2512.95 668.114   1
 -13   0   0 3168.84 865.929   1
  14   0   0 45694.1 2471.75   1
 -14   0   0 46232.6 2355.36   1
  14   0   0 47348.5 3008.83   1
 -14   0   0 45138.9 3513.34   1
 -15   0   0 2586.93 843.103   1
  15   0   0 1963.94 510.701   1
  15   0   0 2232.89 694.362   1
 -15   0   0 1840.75 494.290   1
  16   0   0 6491.58 1315.66   1
  16   0   0 5862.14 956.716   1
 -16   0   0 6494.04 1440.83   1
 -16   0   0 6197.19 960.407   1
 -17   0   0 2587.14 920.732   1
  17   0   0 2632.67 793.537   1
  17   0   0 2510.36 692.337   1
 -17   0   0 3154.95 711.662   1
  18   0   0 7347.72 1219.09   1
 -18   0   0 4182.76 958.251   1
  18   0   0 4492.44 1273.87   1
 -18   0   0 3500.60 1309.44   1
  19   0   0-44.4358 240.264   1
 -19   0   0 91.5680 266.622   1
 -20   0   0 957.857 507.875   1
  20   0   0 151.229 175.621   1
 -20   0   0 2113.00 1376.25   1
  20   0   0 3019.93 1068.20   1
  21   0   0 3495.16 1081.53   1
   2  -1   0 11430.1 582.276   1
  -2  -1   0 12212.9 479.186   1
  -2  -1   0 11696.7 539.130   1
  -2   1   0 11516.4 508.059   1
   2   1   0 12097.7 527.159   1
  -2   1   0 10444.7 588.390   1
   2  -1   0 11883.2 545.107   1
   2   1   0 12519.2 493.805   1
   3   1   0 4452.62 388.335   1
  -3  -1   0 4501.94 353.292   1
   3  -1   0 4514.01 407.339   1
  -3   1   0 4350.97 377.629   1
  -3   1   0 4218.48 457.085   1
   3  -1   0 4371.55 424.646   1
   3   1   0 4357.27 367.094   1
  -3  -1   0 4423.60 419.681   1
  -4  -1   0 14022.7 724.621   1
   4   1   0 14618.8 781.967   1
  -4   1   0 13397.4 917.996   1
   4  -1   0 14998.8 849.345   1
  -4  -1   0 14302.6 885.141   1
  -4   1   0 14957.0 788.084   1
   4  -1   0 14322.4 866.046   1
   4   1   0 14362.3 811.301   1
  -5  -1   0 8475.84 623.411   1
   5   1   0 8520.48 678.021   1
   5   1   0 8614.11 698.319   1
   5  -1   0 8357.10 718.466   1
   5  -1   0 7862.54 681.194   1
  -5   1   0 7691.77 612.400   1
  -5   1   0 8089.13 784.432   1
  -5  -1   0 7796.58 737.709   1
  -6   1   0 3447.17 451.799   1
   6   1   0 3748.00 501.585   1
   6  -1   0 4056.49 534.125   1
   6  -1   0 3396.17 499.359   1
  -6  -1   0 3370.84 546.143   1
   6   1   0 3983.22 512.215   1
  -6  -1   0 3803.51 457.622   1
  -6   1   0 3550.64 575.188   1
  -7   1   0 10752.1 1113.54   1
   7   1   0 11337.4 942.254   1
   7   1   0 12011.6 963.028   1
  -7  -1   0 11824.8 869.675   1
   7  -1   0 11269.9 962.245   1
   7  -1   0 11336.6 1000.52   1
  -7  -1   0 11134.9 1067.44   1
  -7   1   0 11875.0 877.001   1
  -8   1   0 6677.90 949.434   1
   8  -1   0 7272.47 851.753   1
   8  -1   0 6618.54 785.180   1
  -8  -1   0 6503.80 884.812   1
  -8   1   0 6958.34 717.335   1
   8   1   0 6833.95 764.273   1
   8   1   0 7984.73 840.752   1
  -8  -1   0 7081.87 711.754   1
  -9   1   0 14894.6 1497.85   1
   9   1   0 15547.5 1280.28   1
   9  -1   0 15954.8 1252.52   1
   9   1   0 15527.5 1225.76   1
   9  -1   0 16556.6 1372.14   1
  -9  -1   0 14898.9 1096.79   1
  -9  -1   0 14549.7 1432.73   1
  -9   1   0 15083.6 1103.84   1
  10  -1   0 35672.8 2144.60   1
 -10  -1   0 33058.9 2313.75   1
 -10  -1   0 36224.3 1787.63   1
 -10   1   0 33717.8 2390.69   1
  10   1   0 36000.1 2092.16   1
 -10   1   0 36911.9 1818.85   1
  10   1   0 36155.0 1940.73   1
  10  -1   0 35960.4 1992.83   1
 -11   1   0 22390.4 2062.07   1
 -11  -1   0 22811.9 2042.04   1
  11  -1   0 23421.7 1674.31   1
 -11  -1   0 25559.6 1568.99   1
  11   1   0 24268.3 1825.86   1
 -11   1   0 24135.0 1528.39   1
  11  -1   0 24567.2 1846.47   1
  11   1   0 24167.3 1650.81   1
 -12   1   0 72071.0 2736.57   1
 -12  -1   0 69739.9 2705.22   1
  12   1   0 68801.7 3229.05   1
 -12   1   0 64329.8 3733.63   1
  12  -1   0 66613.1 2886.35   1
 -12  -1   0 64354.6 3602.68   1
  12  -1   0 71427.2 3447.45   1
  12   1   0 68477.4 2856.87   1
  13   1   0 101.238 259.271   1
 -13   1   0 99.3630 85.7414   1
  13  -1   0-77.2828 154.690   1
  13  -1   0 233.933 172.023   1
 -13   1   0-204.063 309.474   1
 -13  -1   0 104.235 141.257   1
 -13  -1   0 17.7932 309.051   1
  13   1   0 61.7666 189.610   1
 -14   1   0 43497.8 3330.85   1
  14   1   0 50706.2 2618.38   1
  14  -1   0 43280.5 2849.61   1
 -14   1   0 47481.7 2420.04   1
 -14  -1   0 40031.6 3133.68   1
  14   1   0 42604.7 2785.32   1
 -14  -1   0 45327.2 2372.83   1
  14  -1   0 48627.4 2606.82   1
 -15  -1   0 315.042 265.363   1
 -15  -1   0 495.994 443.761   1
  15   1   0 248.166 197.500   1
 -15   1   0 561.123 607.864   1
  15  -1   0 8.33804 248.262   1
  15  -1   0 495.761 290.626   1
 -15   1   0 385.983 228.305   1
  15   1   0 819.124 490.220   1
  16   1   0 10187.7 1248.31   1
  16  -1   0 11775.4 1632.28   1
 -16  -1   0 10166.5 1729.74   1
 -16   1   0 11850.5 1266.02   1
 -16  -1   0 11865.0 1309.70   1
  16   1   0 11459.2 1564.93   1
 -16   1   0 9178.18 1746.43   1
  16  -1   0 10742.8 1294.54   1
  17  -1   0 5229.27 949.882   1
  17   1   0 5776.39 1151.61   1
 -17  -1   0 4205.93 1185.73   1
  17  -1   0 5366.77 1157.55   1
 -17   1   0 4867.14 867.377   1
 -17  -1   0 5971.17 969.592   1
  17   1   0 5215.33 939.050   1
 -17   1   0 4108.08 1187.86   1
  18  -1   0 14134.8 1915.40   1
 -18  -1   0 14672.6 1555.56   1
  18  -1   0 14554.3 1549.53   1
 -18  -1   0 14857.2 2251.07   1
  18   1   0 10815.9 1446.30   1
  18   1   0 13869.7 1880.06   1
 -18   1   0 15285.9 1543.14   1
 -18   1   0 13382.2 2217.75   1
 -19  -1   0 856.965 410.057   1
  19  -1   0 422.554 296.706   1
 -19   1   0 1009.06 752.705   1
 -19  -1   0 474.462 444.246   1
  19   1   0 888.274 564.242   1
  19  -1   0 629.556 218.374   1
 -19   1   0 275.240 206.500   1
 -20   1   0 6389.05 1671.91   1
  20   1   0 8846.41 1503.33   1
  20  -1   0 8966.39 1583.74   1
 -20  -1   0 6554.17 1710.08   1
  20   1   0 7120.70 1092.93   1
 -20   1   0 8525.06 1289.93   1
 -20  -1   0 6304.06 1142.31   1
  21   1   0 6746.48 1067.68   1
 -21  -1   0 7007.28 1286.94   1
  21   1   0 7455.40 1535.76   1
 -21  -1   0 4407.82 1443.96   1
   2  -2   0 50955.1 1351.77   1
  -2  -2   0 52150.1 989.488   1
   2  -2   0 52067.5 1220.31   1
   2   2   0 51977.3 987.085   1
  -2   2   0 51345.7 1170.84   1
  -2  -2   0 54048.1 1121.31   1
  -2   2   0 53173.4 1422.12   1
   2   2   0 53914.8 1073.77   1
  -3   2   0 2799.20 311.327   1
  -3  -2   0 2730.43 280.843   1
   3  -2   0 2828.78 336.109   1
  -3  -2   0 2684.60 317.005   1
   3   2   0 2932.92 311.015   1
  -3   2   0 2795.05 389.257   1
   3  -2   0 2849.42 362.554   1
   3   2   0 2881.44 296.570   1
   4   2   0 70442.2 1675.09   1
   4  -2   0 66639.3 1844.16   1
  -4  -2   0 66515.0 1566.86   1
   4   2   0 69693.0 1745.60   1
  -4  -2   0 66468.4 1860.35   1
  -4   2   0 69074.8 1737.35   1
  -4   2   0 65290.0 2120.65   1
   4  -2   0 73806.9 2024.05   1
  -5   2   0 517.510 214.968   1
   5   2   0 404.803 145.837   1
   5  -2   0 649.929 200.542   1
  -5  -2   0 603.250 195.428   1
  -5  -2   0 633.325 170.549   1
   5   2   0 648.447 183.460   1
  -5   2   0 499.804 155.942   1
   5  -2   0 617.759 202.954   1
   6   2   0 11314.6 849.245   1
   6  -2   0 12778.9 991.261   1
  -6  -2   0 11479.2 979.375   1
   6  -2   0 11696.7 930.807   1
  -6   2   0 11705.6 1073.55   1
  -6  -2   0 11575.7 798.124   1
  -6   2   0 11926.8 836.739   1
   6   2   0 11657.2 876.794   1
  -7  -2   0 912.914 235.574   1
   7  -2   0 906.888 287.270   1
   7   2   0 920.206 260.076   1
  -7   2   0 997.594 260.577   1
  -7   2   0 844.820 337.948   1
   7   2   0 849.078 249.584   1
   7  -2   0 710.519 250.587   1
  -7  -2   0 811.973 307.153   1
  -8   2   0 176.122 108.664   1
   8   2   0 184.224 134.394   1
  -8   2   0 133.750 48.9109   1
  -8  -2   0 138.191 109.098   1
   8  -2   0 219.014 130.156   1
   8   2   0 325.603 176.193   1
   8  -2   0 224.543 155.764   1
  -8  -2   0 161.051 132.731   1
  -9  -2   0 12032.9 1283.62   1
   9  -2   0 11137.4 1092.80   1
   9   2   0 12001.9 1117.97   1
  -9   2   0 10997.7 957.280   1
  -9   2   0 11975.4 1372.37   1
   9  -2   0 12103.5 1189.44   1
   9   2   0 12311.3 1070.32   1
  -9  -2   0 11253.5 953.156   1
  10  -2   0 10901.1 1107.60   1
  10   2   0 10984.8 1134.22   1
  10  -2   0 10618.6 1175.53   1
  10   2   0 11862.0 1090.02   1
 -10   2   0 10757.7 1356.61   1
 -10  -2   0 11016.3 980.981   1
 -10   2   0 9906.67 952.228   1
 -10  -2   0 10708.9 1313.97   1
 -11  -2   0 1451.69 528.250   1
  11   2   0 1107.52 390.923   1
  11  -2   0 1312.78 425.415   1
 -11   2   0 1244.40 354.813   1
 -11   2   0 985.903 435.025   1
  11   2   0 1050.32 356.154   1
 -11  -2   0 1173.13 341.248   1
  11  -2   0 1307.93 418.773   1
 -12  -2   0 4343.77 681.410   1
  12   2   0 5695.03 920.364   1
  12  -2   0 6446.06 955.747   1
 -12   2   0 5948.75 1145.34   1
  12  -2   0 4860.64 930.637   1
 -12   2   0 5122.44 734.417   1
 -12  -2   0 5454.82 1063.39   1
  12   2   0 5479.72 799.909   1
 -13   2   0 4928.32 1083.17   1
  13  -2   0 5623.84 1010.03   1
 -13  -2   0 5310.49 1083.26   1
  13   2   0 5524.36 863.815   1
  13  -2   0 5236.64 818.130   1
  13   2   0 4751.32 863.256   1
 -13   2   0 5876.00 809.945   1
 -13  -2   0 5524.33 790.243   1
 -14  -2   0 1758.47 551.276   1
  14  -2   0 3702.54 1205.60   1
  14   2   0 1598.29 624.828   1
 -14   2   0 1792.76 772.836   1
  14  -2   0 2520.62 702.770   1
 -14  -2   0 1727.13 777.623   1
  14   2   0 2895.44 943.796   1
 -14   2   0 1217.07 495.234   1
  15  -2   0 1602.66 581.887   1
  15  -2   0 1708.44 506.095   1
 -15   2   0 1335.45 605.852   1
  15   2   0 1408.13 519.518   1
 -15   2   0 2132.07 510.082   1
 -15  -2   0 1730.80 501.989   1
 -15  -2   0 1765.21 665.339   1
  15   2   0 1523.55 477.309   1
  16   2   0 378.929 331.235   1
 -16   2   0 228.473 250.633   1
  16  -2   0 1252.01 739.053   1
 -16  -2   0 252.432 228.986   1
 -16  -2   0-104.975 184.388   1
  16   2   0 266.952 330.736   1
  16  -2   0 25.0648 133.280   1
 -16   2   0 688.453 646.968   1
 -17  -2   0 320.526 493.119   1
 -17   2   0 802.348 685.666   1
  17   2   0 792.506 473.505   1
 -17   2   0 818.646 392.484   1
  17   2   0 1110.09 524.086   1
  17  -2   0 954.459 423.705   1
  17  -2   0 1669.49 695.812   1
 -17  -2   0 748.339 409.945   1
  18  -2   0 484.932 337.874   1
 -18  -2   0-56.3252 309.648   1
 -18   2   0-135.087 104.468   1
 -18  -2   0 428.079 492.513   1
  18  -2   0-180.835 469.660   1
  18   2   0 201.657 312.518   1
 -18   2   0 278.440 486.383   1
  19  -2   0 461.376 383.165   1
  19  -2   0 693.606 537.651   1
  19   2   0 617.020 470.593   1
 -19   2   0 861.758 574.156   1
  19   2   0 489.821 273.126   1
 -19  -2   0 756.085 397.790   1
 -19   2   0 715.495 349.887   1
 -19  -2   0 525.587 586.368   1
 -20  -2   0 193.844 275.818   1
 -20  -2   0-354.208 658.046   1
 -20   2   0 751.194 542.365   1
  20   2   0-254.869 341.441   1
  20   2   0 163.352 204.572   1
 -20   2   0-18.0564 533.740   1
  20  -2   0 1410.02 694.710   1
  21   2   0 480.691 416.024   1
  21   2   0 306.987 301.538   1
 -21  -2   0 193.141 476.747   1
 -21  -2   0 714.605 769.372   1
  -2   3   0 380.228 134.179   1
   2   3   0 504.944 103.622   1
   2   3   0 455.531 98.7895   1
  -2  -3   0 475.003 101.729   1
   2  -3   0 366.405 124.549   1
  -2  -3   0 439.089 94.9066   1
  -2   3   0 489.073 121.486   1
   2  -3   0 430.549 124.907   1
   3  -3   0 3842.60 436.483   1
  -3  -3   0 3739.72 364.805   1
   3   3   0 3642.54 332.846   1
   3  -3   0 3663.95 399.869   1
  -3  -3   0 3772.45 330.287   1
   3   3   0 3824.75 330.945   1
  -3   3   0 3724.61 464.044   1
  -3   3   0 3889.77 392.949   1
  -4  -3   0 2657.83 312.880   1
  -4   3   0 2562.02 426.705   1
  -4  -3   0 2753.61 374.962   1
   4  -3   0 2673.38 383.053   1
   4   3   0 2870.55 337.305   1
  -4   3   0 3041.03 377.625   1
   4   3   0 2569.78 334.504   1
   4  -3   0 2652.05 390.638   1
  -5  -3   0 1618.75 266.450   1
   5   3   0 1488.65 284.677   1
   5  -3   0 1786.47 353.926   1
   5  -3   0 1334.56 307.476   1
   5   3   0 1563.32 278.148   1
  -5  -3   0 1448.30 312.359   1
  -5   3   0 1827.72 321.521   1
  -5   3   0 1476.67 360.697   1
  -6  -3   0 14982.7 1096.73   1
  -6   3   0 15902.7 1002.95   1
  -6   3   0 15913.6 1292.91   1
   6  -3   0 16857.5 1158.24   1
   6  -3   0 16027.2 1143.58   1
  -6  -3   0 16907.4 958.493   1
   6   3   0 15958.6 995.931   1
   6   3   0 15457.7 986.597   1
  -7  -3   0 6011.92 760.880   1
   7   3   0 5916.68 661.571   1
  -7   3   0 6175.15 879.309   1
   7  -3   0 6397.28 776.936   1
   7   3   0 6248.06 670.149   1
  -7   3   0 6771.22 680.645   1
  -7  -3   0 6403.90 633.853   1
   7  -3   0 6957.65 779.796   1
   8  -3   0 19848.2 1397.37   1
   8  -3   0 18708.8 1398.75   1
   8   3   0 19386.0 1265.19   1
  -8   3   0 19360.0 1658.18   1
  -8   3   0 20075.8 1248.74   1
  -8  -3   0 18124.8 1426.82   1
   8   3   0 20997.0 1340.03   1
  -8  -3   0 20571.4 1213.45   1
   9   3   0 80.5814 94.7847   1
   9  -3   0 94.8684 127.748   1
  -9   3   0 179.208 215.863   1
  -9   3   0 143.055 127.786   1
   9  -3   0 342.846 201.499   1
   9   3   0 205.402 107.476   1
  -9  -3   0 299.004 247.984   1
  -9  -3   0 194.130 116.320   1
 -10   3   0 346.917 245.499   1
 -10  -3   0 455.089 208.388   1
  10  -3   0 439.577 243.098   1
  10   3   0 461.466 218.647   1
  10  -3   0 607.023 271.143   1
 -10  -3   0 486.220 311.205   1
  10   3   0 427.929 230.607   1
 -10   3   0 402.884 186.274   1
  11   3   0 7937.93 921.198   1
 -11  -3   0 7782.00 1161.90   1
  11  -3   0 8068.32 999.240   1
 -11   3   0 8857.38 1329.89   1
 -11   3   0 8338.33 911.671   1
  11  -3   0 8113.24 1098.31   1
 -11  -3   0 8983.87 931.027   1
  11   3   0 8319.22 1047.45   1
  12   3   0 2002.06 505.199   1
 -12  -3   0 2558.89 519.584   1
  12  -3   0 2718.36 597.608   1
 -12   3   0 2257.04 739.133   1
 -12  -3   0 2521.08 698.758   1
 -12   3   0 2519.62 523.341   1
  12  -3   0 2387.51 627.137   1
  12   3   0 2133.23 555.325   1
  13   3   0 3626.75 769.220   1
  13  -3   0 3695.81 801.845   1
 -13   3   0 2846.46 840.586   1
 -13  -3   0 3277.68 823.969   1
  13  -3   0 3500.14 700.497   1
 -13   3   0 3865.67 666.673   1
 -14   3   0 8827.60 1524.15   1
 -14  -3   0 6668.34 1246.38   1
  14  -3   0 8174.78 1263.45   1
  14  -3   0 7449.41 1034.00   1
 -14  -3   0 7090.34 948.307   1
 -14   3   0 8260.25 1000.23   1
  14   3   0 7063.98 1116.24   1
  14   3   0 6215.89 931.563   1
 -15   3   0 6216.50 901.691   1
  15   3   0 4472.67 831.075   1
 -15  -3   0 6164.68 878.616   1
 -15   3   0 4955.40 1235.18   1
 -15  -3   0 5553.11 1199.17   1
  15  -3   0 4475.97 867.645   1
  15  -3   0 5822.96 1147.79   1
  15   3   0 5707.67 1037.20   1
  16   3   0 4701.75 843.214   1
 -16   3   0 5652.43 895.387   1
 -16  -3   0 4443.21 1116.45   1
 -16   3   0 5577.49 1321.41   1
 -16  -3   0 6082.94 937.735   1
  16   3   0 5359.05 1068.84   1
  16  -3   0 5361.45 1100.82   1
  16  -3   0 5310.51 915.514   1
 -17  -3   0 4473.20 834.391   1
  17  -3   0 4700.10 1072.04   1
 -17  -3   0 3324.26 1023.63   1
 -17   3   0 3489.75 1074.65   1
  17  -3   0 3629.04 820.814   1
  17   3   0 3332.10 740.860   1
  17   3   0 4395.53 1016.15   1
 -17   3   0 4276.38 792.978   1
 -18   3   0 997.473 627.886   1
  18  -3   0 725.605 354.223   1
 -18  -3   0 1225.81 656.648   1
  18  -3   0 1378.70 608.673   1
 -18   3   0 1154.59 447.129   1
  18   3   0 1501.58 560.722   1
 -18  -3   0 1519.50 514.206   1
  19   3   0 1357.37 605.348   1
  19   3   0 1582.93 488.736   1
 -19  -3   0 1357.47 564.354   1
 -19   3   0 2069.19 1072.29   1
 -19  -3   0 1208.27 701.208   1
  19  -3   0 1824.00 554.851   1
  19  -3   0 1954.32 712.243   1
 -19   3   0 1475.38 504.276   1
  20   3   0 577.710 293.104   1
  20  -3   0 195.216 310.373   1
 -20  -3   0 1209.54 562.331   1
 -20  -3   0 1634.16 919.153   1
 -20   3   0 590.907 709.346   1
 -20   3   0 512.657 325.693   1
  20  -3   0-193.520 177.739   1
  20   3   0 492.083 344.524   1
 -21   3   0 434.595 325.528   1
 -21   3   0 761.798 811.113   1
 -21  -3   0 947.718 536.313   1
  21   3   0 829.801 616.589   1
 -21  -3   0 215.495 382.371   1
  21   3   0 1013.67 432.403   1
  -2  -4   0 53315.0 1110.28   1
   2   4   0 52518.5 1022.67   1
  -2   4   0 55217.3 1404.11   1
  -2  -4   0 56302.5 1206.80   1
   2  -4   0 53800.8 1677.61   1
   2  -4   0 54558.3 1432.63   1
   2   4   0 54424.9 1078.16   1
  -2   4   0 55026.0 1819.96   1
   3   4   0 357003. 3317.54   1
   3  -4   0 358772. 4516.77   1
  -3  -4   0 351273. 3501.49   1
  -3   4   0 359584. 4942.64   1
   3  -4   0 356341. 4136.15   1
   4   4   0 105764. 2083.86   1
  -4  -4   0 99365.2 1945.73   1
  -4  -4   0 107538. 2275.45   1
   4  -4   0 114438. 2730.75   1
   4  -4   0 106649. 2488.99   1
  -4   4   0 106349. 2955.52   1
  -4   4   0 110700. 2341.79   1
   4   4   0 102598. 1977.01   1
  -5   4   0 2304.71 360.561   1
   5   4   0 2697.50 360.158   1
   5  -4   0 2235.27 410.059   1
  -5   4   0 2519.29 489.266   1
   5  -4   0 1999.99 406.253   1
   5   4   0 2288.79 327.842   1
  -5  -4   0 2407.25 331.632   1
  -5  -4   0 2736.78 405.235   1
   6  -4   0 30763.9 1598.56   1
   6   4   0 32374.3 1410.02   1
  -6  -4   0 32748.5 1334.97   1
   6  -4   0 32961.2 1671.24   1
  -6   4   0 31259.8 1437.12   1
  -6  -4   0 32299.8 1599.62   1
  -6   4   0 30366.1 1837.89   1
   6   4   0 32557.6 1395.45   1
  -7   4   0 92455.3 2588.59   1
   7  -4   0 96915.5 2975.11   1
   7   4   0 86643.8 2500.94   1
   7   4   0 87029.8 2481.98   1
  -7   4   0 84016.3 3287.61   1
  -7  -4   0 87044.9 2355.10   1
   7  -4   0 89920.0 2938.47   1
   8  -4   0 96630.5 3149.65   1
  -8  -4   0 98031.8 2663.62   1
   8   4   0 95901.9 2849.71   1
  -8   4   0 97464.9 2797.35   1
   8   4   0 102732. 2852.79   1
  -8   4   0 90314.9 3662.13   1
   8  -4   0 98087.6 3284.55   1
  -8  -4   0 93873.7 3226.84   1
   9  -4   0 6149.09 821.788   1
   9   4   0 6199.67 742.070   1
  -9  -4   0 6387.72 910.292   1
  -9   4   0 6568.84 1021.09   1
  -9  -4   0 6360.49 710.940   1
  -9   4   0 5860.47 708.903   1
   9   4   0 5961.79 768.911   1
   9  -4   0 6325.02 883.294   1
 -10   4   0 12648.2 1536.89   1
  10  -4   0 13557.9 1287.29   1
 -10  -4   0 12640.5 1371.75   1
  10   4   0 12109.0 1160.90   1
 -10  -4   0 12763.4 1061.62   1
 -10   4   0 12519.9 1084.65   1
  10  -4   0 12714.1 1315.97   1
  10   4   0 12647.4 1096.21   1
  11  -4   0 6652.94 920.236   1
 -11   4   0 6754.21 820.842   1
 -11  -4   0 6599.91 793.964   1
  11  -4   0 6789.89 1014.57   1
  11   4   0 6754.96 831.427   1
 -11  -4   0 5349.41 971.838   1
  11   4   0 6734.92 904.895   1
 -11   4   0 6112.83 1219.18   1
 -12  -4   0 9435.52 1341.35   1
  12   4   0 9237.72 1145.91   1
 -12   4   0 10152.0 1033.95   1
 -12   4   0 9892.80 1503.59   1
  12  -4   0 11155.6 1218.31   1
  12   4   0 10348.4 1097.91   1
  12  -4   0 9781.46 1279.95   1
 -12  -4   0 8973.50 977.163   1
 -13   4   0 236.279 414.917   1
 -13  -4   0 108.891 261.124   1
 -13   4   0 241.159 219.253   1
  13  -4   0-104.193 142.792   1
  13  -4   0 427.677 332.869   1
  13   4   0 306.308 284.206   1
  14  -4   0 6843.92 1193.91   1
  14  -4   0 7125.21 1033.57   1
  14   4   0 7651.57 1023.65   1
  14   4   0 7512.20 1159.46   1
 -14   4   0 7063.51 1424.66   1
 -14  -4   0 7244.84 949.370   1
 -14  -4   0 6831.98 1238.00   1
 -14   4   0 7711.82 962.933   1
  15  -4   0 2571.75 626.225   1
 -15  -4   0 2622.07 805.884   1
  15   4   0 2847.71 710.893   1
  15   4   0 3180.57 702.140   1
 -15   4   0 3328.19 643.480   1
 -15  -4   0 3090.66 638.889   1
  15  -4   0 3557.40 902.284   1
 -15   4   0 2671.73 951.574   1
 -16   4   0 3497.50 687.925   1
 -16  -4   0 3003.08 925.916   1
  16   4   0 3709.85 875.735   1
  16  -4   0 3071.23 840.330   1
  16  -4   0 3803.64 806.984   1
 -16  -4   0 3421.33 694.059   1
 -16   4   0 3533.16 1070.05   1
  16   4   0 3709.19 725.629   1
  17  -4   0 779.977 385.413   1
 -17  -4   0 1026.44 421.132   1
  17  -4   0 1189.43 580.171   1
  17   4   0 1089.78 586.915   1
 -17   4   0 788.071 399.937   1
 -17  -4   0 640.315 489.921   1
 -17   4   0 250.951 220.348   1
 -18  -4   0 2157.83 598.957   1
  18   4   0 1322.85 623.582   1
  18  -4   0 2082.26 755.753   1
 -18   4   0 1842.87 559.049   1
 -18  -4   0 1348.51 711.511   1
  18  -4   0 1457.27 479.783   1
 -18   4   0 1229.88 670.073   1
  18   4   0 1355.96 457.268   1
 -19   4   0-217.401 275.730   1
  19   4   0 190.063 239.680   1
  19  -4   0 199.382 187.811   1
 -19  -4   0-162.270 373.536   1
 -19   4   0-317.467 425.257   1
  19  -4   0 582.088 508.050   1
 -19  -4   0-152.652 277.206   1
  19   4   0 43.2014 91.3785   1
 -20   4   0 197.547 217.002   1
 -20   4   0-697.601 550.837   1
  20  -4   0 498.321 320.851   1
 -20  -4   0 516.600 502.379   1
  20   4   0 83.8624 130.021   1
  20   4   0-406.934 438.939   1
 -20  -4   0 359.938 471.096   1
  20  -4   0-148.234 237.916   1
 -21   4   0-135.652 226.342   1
 -21   4   0 61.5692 569.152   1
  21   4   0 36.2176 200.717   1
 -21  -4   0 527.083 580.429   1
 -21  -4   0-136.662 205.857   1
  21   4   0-168.549 275.120   1
  21  -4   0-131.598 388.240   1
   1  -5   0 184.546 86.3440   1
  -1   5   0 209.745 135.892   1
   1  -5   0 151.021 101.544   1
  -2   5   0 825.139 246.594   1
   2  -5   0 788.901 180.808   1
   2  -5   0 754.161 210.470   1
   2   5   0 947.302 155.479   1
  -2   5   0 724.181 177.696   1
   2   5   0 845.857 133.059   1
  -2  -5   0 864.118 163.159   1
  -3   5   0 15644.1 866.224   1
   3   5   0 15281.2 675.869   1
  -3  -5   0 14088.1 684.694   1
  -3   5   0 13204.4 1033.30   1
  -3  -5   0 14354.4 696.920   1
   3  -5   0 14899.2 890.376   1
   3  -5   0 15197.3 995.341   1
  -4   5   0 721.556 197.536   1
   4   5   0 632.476 158.663   1
   4  -5   0 753.173 225.696   1
  -4  -5   0 575.072 158.614   1
  -4   5   0 671.179 232.973   1
   4  -5   0 794.981 255.927   1
   4   5   0 589.765 142.178   1
  -4  -5   0 677.924 168.009   1
   5   5   0 893.332 217.728   1
   5  -5   0 1003.76 290.136   1
  -5  -5   0 630.632 198.829   1
   5   5   0 906.944 205.347   1
   5  -5   0 948.430 271.006   1
  -5  -5   0 773.643 190.709   1
  -5   5   0 802.103 315.464   1
  -5   5   0 1039.70 252.843   1
  -6  -5   0 200.960 100.045   1
   6   5   0 254.524 133.043   1
   6   5   0 270.061 133.045   1
  -6  -5   0 96.1678 50.2155   1
   6  -5   0 429.658 202.034   1
  -6   5   0 276.041 137.053   1
   6  -5   0 196.895 159.666   1
  -6   5   0 297.460 192.315   1
   7  -5   0 6855.33 817.939   1
   7   5   0 7196.91 721.442   1
   7   5   0 7099.73 703.285   1
   7  -5   0 6932.71 836.939   1
  -7   5   0 7266.06 735.585   1
  -7  -5   0 5647.93 725.927   1
  -7   5   0 6107.27 891.605   1
  -7  -5   0 7140.94 684.295   1
  -8   5   0 6160.28 971.423   1
   8   5   0 6418.58 724.882   1
  -8   5   0 6354.77 722.371   1
  -8  -5   0 5959.90 653.938   1
   8  -5   0 6856.37 883.529   1
   8   5   0 6423.61 709.007   1
  -8  -5   0 5682.98 800.099   1
   8  -5   0 6001.88 809.550   1
   9   5   0-19.1600 53.6427   1
  -9   5   0 87.8897 126.335   1
  -9   5   0-69.5455 231.141   1
   9  -5   0 204.389 210.518   1
   9  -5   0-9.20072 109.463   1
  -9  -5   0 16.2921 57.4528   1
   9   5   0-73.9404 89.0148   1
  -9  -5   0-89.6060 126.360   1
  10  -5   0 9815.61 1185.02   1
 -10   5   0 11233.0 1040.06   1
 -10  -5   0 9653.84 1182.61   1
 -10   5   0 10342.7 1431.85   1
  10  -5   0 11188.1 1183.02   1
  10   5   0 9785.98 998.467   1
 -10  -5   0 11389.8 1005.79   1
  10   5   0 10373.6 1065.20   1
  11  -5   0 12.5750 124.558   1
 -11  -5   0 67.2051 70.7530   1
  11  -5   0 52.7289 94.2479   1
  11   5   0 223.645 208.607   1
 -11   5   0 137.878 295.417   1
 -11  -5   0 188.259 225.285   1
  11   5   0 148.661 143.449   1
 -11   5   0-12.1233 110.062   1
  12   5   0 5066.02 840.504   1
 -12   5   0 5035.37 1111.34   1
 -12  -5   0 5403.67 768.799   1
 -12  -5   0 5502.12 1012.62   1
  12   5   0 4726.84 724.312   1
 -12   5   0 4809.66 746.804   1
  12  -5   0 4849.01 921.365   1
  12  -5   0 6117.08 968.160   1
 -13   5   0 2538.83 858.113   1
  13   5   0 2198.08 558.302   1
  13  -5   0 2849.47 648.332   1
  13  -5   0 2338.67 666.713   1
 -13   5   0 2981.02 588.660   1
 -13  -5   0 2193.10 696.106   1
 -14  -5   0 8959.91 1046.75   1
 -14  -5   0 8564.91 1372.27   1
  14   5   0 7336.37 987.641   1
  14  -5   0 8580.16 1117.44   1
 -14   5   0 7340.98 1443.91   1
 -14   5   0 9165.08 1033.02   1
  14   5   0 9098.63 1242.09   1
  14  -5   0 9119.37 1352.46   1
 -15  -5   0 111.364 98.9899   1
  15  -5   0 554.284 410.337   1
  15  -5   0 279.102 252.387   1
 -15  -5   0 489.865 383.171   1
 -15   5   0 140.408 110.167   1
 -15   5   0 282.998 171.685   1
  15   5   0 403.036 250.369   1
  15   5   0 402.085 393.152   1
  16  -5   0 256.414 255.729   1
  16  -5   0 48.0999 217.390   1
 -16   5   0 377.182 433.884   1
 -16  -5   0 21.9826 251.686   1
  16   5   0 24.7858 213.330   1
 -16   5   0 38.8412 155.779   1
 -16  -5   0 192.256 238.983   1
 -17   5   0 4393.64 1234.93   1
  17   5   0 4329.01 981.685   1
 -17  -5   0 4211.15 1145.18   1
 -17   5   0 4854.30 838.830   1
 -17  -5   0 4734.71 894.128   1
  17  -5   0 3663.06 778.401   1
  17  -5   0 5348.90 1173.13   1
  18   5   0 880.133 391.902   1
  18  -5   0 889.168 435.452   1
 -18  -5   0 1399.44 741.438   1
 -18   5   0 1602.85 889.102   1
  18  -5   0 1312.43 568.802   1
 -18  -5   0 1204.95 515.431   1
  18   5   0 1301.36 428.417   1
 -18   5   0 1064.47 411.916   1
 -19  -5   0 1674.79 868.089   1
  19  -5   0 1013.94 537.830   1
  19   5   0 1650.68 497.889   1
 -19   5   0 1476.99 811.588   1
 -19  -5   0 1222.48 491.542   1
  19  -5   0 1086.34 438.168   1
  19   5   0 781.559 488.287   1
 -19   5   0 916.733 386.523   1
 -20   5   0 888.284 770.601   1
  20   5   0 524.898 419.142   1
 -20  -5   0 489.179 520.292   1
 -20  -5   0 807.800 398.701   1
 -20   5   0 701.534 367.939   1
  20   5   0 817.654 390.207   1
  20  -5   0 713.863 497.379   1
  20  -5   0 234.718 200.237   1
 -21   5   0 797.535 702.219   1
 -21  -5   0 292.461 477.994   1
  21   5   0 174.254 228.876   1
 -21  -5   0 254.933 405.976   1
  21  -5   0 319.986 448.308   1
  21   5   0-214.801 417.402   1
 -21   5   0-359.615 401.137   1
   0  -6   0 75.6413 127.946   1
   0   6   0 47.3821 79.4231   1
   0  -6   0 80.7764 54.9687   1
   1  -6   0 174428. 2594.40   1
   1   6   0 166867. 1890.36   1
  -1   6   0 169473. 3882.39   1
   1   6   0 173532. 2543.66   1
  -1  -6   0 170162. 2681.80   1
  -1  -6   0 166508. 1852.69   1
  -1   6   0 173532. 2614.99   1
  -2  -6   0 15804.8 612.236   1
   2   6   0 17968.2 780.539   1
   2  -6   0 16753.2 872.450   1
  -2   6   0 16308.3 855.987   1
  -2  -6   0 15337.9 729.139   1
   2  -6   0 15035.1 1077.02   1
   2   6   0 15467.4 591.874   1
  -2   6   0 16363.7 1192.73   1
  -3   6   0 75815.8 2623.81   1
   3  -6   0 76774.3 2089.01   1
  -3   6   0 73592.9 1977.65   1
  -3  -6   0 84077.8 1834.37   1
   3   6   0 76457.5 1547.28   1
   3  -6   0 79088.0 2447.66   1
  -3  -6   0 75684.7 1598.23   1
   3   6   0 78077.5 1484.72   1
   4  -6   0 4364.99 597.877   1
  -4   6   0 3926.36 631.076   1
   4   6   0 4072.25 416.444   1
  -4   6   0 3884.71 484.654   1
  -4  -6   0 3953.82 414.233   1
   4  -6   0 4038.10 527.561   1
  -4  -6   0 4011.63 464.259   1
   4   6   0 3964.91 396.969   1
  -5  -6   0 4542.32 471.955   1
   5  -6   0 4624.80 600.642   1
  -5  -6   0 4682.89 528.062   1
  -5   6   0 4472.25 695.006   1
   5   6   0 4498.50 482.963   1
  -5   6   0 4707.15 550.902   1
   5  -6   0 4498.85 626.398   1
   5   6   0 5214.04 495.716   1
  -6  -6   0 6175.16 679.262   1
  -6   6   0 7043.93 706.114   1
   6  -6   0 7552.09 831.343   1
  -6  -6   0 5922.94 592.463   1
   6   6   0 6773.58 627.406   1
  -6   6   0 7216.46 956.231   1
   6   6   0 6259.83 611.491   1
   6  -6   0 6803.45 795.523   1
   7   6   0 21329.1 1232.31   1
   7  -6   0 20956.2 1503.60   1
   7   6   0 21346.9 1225.26   1
  -7   6   0 20156.2 1248.74   1
  -7  -6   0 21135.0 1389.29   1
  -7  -6   0 21934.4 1208.52   1
  -7   6   0 20816.1 1732.75   1
   7  -6   0 21432.8 1469.58   1
   8   6   0 6838.33 742.247   1
  -8  -6   0 6024.09 800.192   1
  -8   6   0 7077.73 1045.60   1
  -8   6   0 7053.86 777.862   1
   8  -6   0 7042.46 892.280   1
   8   6   0 6530.95 724.175   1
   8  -6   0 6953.60 879.078   1
  -8  -6   0 6425.36 687.382   1
   9   6   0 7931.75 817.166   1
  -9  -6   0 7850.47 983.081   1
  -9   6   0 7526.38 838.158   1
   9  -6   0 7360.00 981.679   1
  -9  -6   0 8294.14 829.124   1
   9   6   0 7509.66 841.369   1
  -9   6   0 7309.38 1158.77   1
   9  -6   0 7835.96 965.678   1
  10   6   0 9508.53 1006.08   1
  10  -6   0 9460.92 1184.09   1
 -10   6   0 10243.1 995.299   1
  10  -6   0 10107.0 1129.09   1
  10   6   0 10201.4 995.054   1
 -10  -6   0 9530.12 932.535   1
 -10  -6   0 10018.5 1190.79   1
 -10   6   0 9163.44 1398.71   1
 -11   6   0 8329.26 920.080   1
  11   6   0 7802.95 913.182   1
 -11   6   0 7504.73 1291.31   1
  11  -6   0 7547.50 1104.37   1
 -11  -6   0 8083.66 912.545   1
  11   6   0 8771.23 1006.37   1
  11  -6   0 8190.39 1044.20   1
 -11  -6   0 7157.33 1087.62   1
  12   6   0 5348.81 943.329   1
  12  -6   0 5260.44 892.174   1
 -12   6   0 5170.18 798.546   1
  12   6   0 4680.89 737.799   1
  12  -6   0 5644.88 998.354   1
 -12   6   0 5911.40 1223.62   1
 -12  -6   0 5422.37 1006.95   1
 -12  -6   0 5474.65 772.832   1
  13  -6   0 16397.1 1555.96   1
  13  -6   0 16283.2 1765.01   1
 -13   6   0 14498.9 1983.94   1
 -13   6   0 16179.7 1370.19   1
  14  -6   0 3849.80 815.594   1
  14   6   0 2839.01 687.197   1
 -14   6   0 2792.59 909.260   1
  14  -6   0 4101.80 939.277   1
 -14  -6   0 2680.83 772.994   1
  14   6   0 3393.69 673.768   1
 -14  -6   0 3605.35 691.636   1
 -14   6   0 3794.75 680.713   1
  15  -6   0 2032.84 529.656   1
  15   6   0 1925.83 622.175   1
 -15   6   0 1950.53 856.258   1
  15  -6   0 1742.89 652.120   1
 -15  -6   0 2111.14 544.462   1
 -15  -6   0 1713.72 590.945   1
 -15   6   0 1675.69 432.450   1
  16  -6   0 4104.88 1007.82   1
 -16   6   0 5020.75 828.396   1
  16  -6   0 4758.53 874.152   1
  16   6   0 4464.68 900.322   1
 -16   6   0 4479.21 1269.97   1
 -16  -6   0 5006.42 1146.61   1
 -16  -6   0 4890.29 847.883   1
 -17   6   0 5089.69 855.239   1
 -17  -6   0 5391.97 1022.49   1
 -17  -6   0 4323.55 1084.84   1
  17  -6   0 4635.36 881.567   1
  17   6   0 5399.80 856.084   1
  17  -6   0 5130.47 1173.56   1
  17   6   0 4546.54 1009.14   1
 -17   6   0 5288.23 1450.51   1
  18   6   0 180.721 188.034   1
 -18   6   0 135.279 279.839   1
  18   6   0-105.148 246.187   1
 -18  -6   0 199.091 154.541   1
  18  -6   0 89.4008 319.311   1
 -18  -6   0-129.673 278.827   1
  18  -6   0 43.2003 198.055   1
 -18   6   0 69.1595 94.3201   1
 -19   6   0 1789.88 1136.52   1
 -19   6   0 2102.55 607.015   1
  19  -6   0 2343.60 858.855   1
  19   6   0 1977.95 546.633   1
  19  -6   0 2599.03 703.364   1
 -19  -6   0 1894.74 586.735   1
 -19  -6   0 1711.36 854.634   1
  19   6   0 1284.54 589.172   1
 -20  -6   0-139.361 301.010   1
 -20   6   0-100.294 235.693   1
 -20   6   0-336.211 471.540   1
 -20  -6   0 632.229 655.590   1
  20   6   0 22.0822 172.723   1
  20   6   0 446.966 306.534   1
  20  -6   0-47.2356 182.045   1
  20  -6   0-418.662 242.250   1
  21   6   0 802.085 597.727   1
 -21   6   0 753.072 436.017   1
 -21  -6   0 730.900 468.709   1
  21  -6   0 94.4535 263.114   1
  21  -6   0 644.939 390.586   1
 -21   6   0-193.298 396.512   1
 -21  -6   0 1498.35 880.605   1
  21   6   0 1657.42 521.637   1
   0   7   0-57.2729 130.028   1
   0   7   0 32.6926 57.2827   1
   0  -7   0-26.0890 77.6766   1
   0  -7   0 3.87693 50.2847   1
  -1  -7   0 84.8092 40.8595   1
   1  -7   0 97.0814 118.975   1
  -1  -7   0 92.4166 46.5118   1
   1  -7   0 203.363 93.2875   1
  -1   7   0 124.875 91.4295   1
   1   7   0 182.002 94.9178   1
   1   7   0 91.7036 38.1567   1
  -1   7   0-127.364 148.911   1
  -2   7   0 226.832 117.364   1
  -2  -7   0 262.201 89.5000   1
   2  -7   0 202.731 155.842   1
   2   7   0 241.245 79.4472   1
   2   7   0 238.637 93.3055   1
   2  -7   0 370.645 130.900   1
  -2   7   0 228.751 156.659   1
  -2  -7   0 290.134 109.268   1
   3  -7   0 1716.10 320.930   1
  -3   7   0 1562.86 424.709   1
  -3  -7   0 1327.66 248.483   1
  -3   7   0 1474.23 296.080   1
   3   7   0 1483.24 223.568   1
   3  -7   0 1404.47 356.039   1
  -3  -7   0 1505.11 228.387   1
   3   7   0 1368.79 206.481   1
   4  -7   0 3159.91 479.792   1
  -4  -7   0 3098.93 388.355   1
   4   7   0 2943.19 348.353   1
   4   7   0 3147.40 339.448   1
  -4   7   0 3172.13 456.773   1
   4  -7   0 2762.59 484.728   1
  -4  -7   0 2708.13 356.931   1
  -4   7   0 2767.10 564.450   1
   5   7   0 7.60579 38.8748   1
  -5   7   0 10.8082 42.2286   1
   5  -7   0-22.9235 104.658   1
   5  -7   0 62.8136 100.842   1
  -5  -7   0 18.9649 62.9593   1
  -5   7   0-9.75832 84.8862   1
   5   7   0-4.10345 50.5534   1
  -5  -7   0-21.0131 52.5580   1
   6  -7   0 31803.0 1746.69   1
  -6   7   0 33687.5 1581.64   1
  -6  -7   0 30665.7 1365.80   1
  -6  -7   0 29647.7 1480.15   1
   6  -7   0 33569.2 1826.19   1
   6   7   0 30008.5 1347.85   1
  -6   7   0 30073.7 2055.16   1
   6   7   0 31444.2 1350.95   1
   7   7   0 317.140 154.044   1
   7  -7   0 641.184 288.221   1
  -7   7   0 534.572 215.746   1
   7  -7   0 211.151 172.778   1
  -7  -7   0 265.917 133.746   1
  -7   7   0 370.185 206.846   1
   7   7   0 364.459 167.258   1
  -7  -7   0 460.787 205.889   1
   8  -7   0 16224.2 1360.64   1
   8   7   0 15789.6 1127.96   1
   8  -7   0 15971.8 1403.53   1
   8   7   0 14794.3 1092.77   1
  -8  -7   0 14892.1 1067.43   1
  -8   7   0 13529.2 1531.65   1
  -8   7   0 16222.1 1190.59   1
  -8  -7   0 15134.0 1271.13   1
  -9   7   0 271.281 202.224   1
   9  -7   0 113.294 66.4329   1
  -9  -7   0 80.7450 141.912   1
   9   7   0 227.575 167.957   1
  -9  -7   0 148.664 112.947   1
  -9   7   0 244.721 273.688   1
   9   7   0 99.9780 74.4040   1
   9  -7   0 368.459 236.065   1
  10  -7   0 2178.88 541.677   1
 -10   7   0 2544.91 733.969   1
  10   7   0 2661.77 518.452   1
  10  -7   0 2561.44 628.764   1
 -10   7   0 2532.54 505.024   1
  10   7   0 2616.01 527.042   1
 -10  -7   0 1994.44 429.894   1
 -10  -7   0 2080.51 526.795   1
  11   7   0 173.020 149.224   1
 -11   7   0 113.392 131.097   1
  11  -7   0 161.132 158.866   1
  11  -7   0 125.973 106.239   1
 -11  -7   0 139.597 122.932   1
 -11   7   0 302.142 259.755   1
 -11  -7   0 112.247 136.575   1
  11   7   0 148.090 135.900   1
 -12   7   0 30619.5 1843.74   1
 -12  -7   0 30215.6 1852.48   1
 -12   7   0 27612.5 2697.91   1
  12   7   0 29395.7 1967.84   1
 -12  -7   0 25602.9 2133.42   1
  12  -7   0 29911.1 2329.81   1
  12  -7   0 27810.6 2071.49   1
  12   7   0 28370.7 1797.20   1
  13  -7   0 497.370 291.790   1
 -13   7   0 962.171 427.872   1
  13  -7   0 858.371 448.177   1
 -13   7   0 714.940 311.482   1
  14   7   0 11158.3 1356.90   1
 -14   7   0 9964.45 1744.36   1
 -14  -7   0 11070.6 1208.88   1
 -14   7   0 10797.4 1133.25   1
 -14  -7   0 9594.59 1474.51   1
  14  -7   0 11272.8 1569.32   1
  14  -7   0 11028.7 1288.03   1
  15   7   0 263.078 241.499   1
 -15  -7   0 220.802 296.041   1
 -15   7   0 288.541 250.458   1
  15  -7   0 174.886 252.706   1
 -15   7   0 256.620 429.757   1
  15  -7   0 284.030 217.909   1
 -15  -7   0 273.670 226.083   1
  16   7   0-24.1576 122.263   1
 -16  -7   0 203.427 191.966   1
  16  -7   0-396.645 313.456   1
 -16  -7   0 456.708 438.729   1
  16   7   0 31.1400 129.917   1
 -16   7   0 163.478 436.818   1
 -16   7   0 83.4548 139.596   1
  16  -7   0 157.505 228.727   1
 -17  -7   0 1302.16 541.392   1
 -17   7   0 417.637 499.831   1
  17   7   0 558.979 404.886   1
  17   7   0 1057.43 518.338   1
 -17  -7   0 1150.39 495.641   1
  17  -7   0 756.372 407.388   1
  17  -7   0 679.227 446.267   1
 -17   7   0 815.832 352.810   1
 -18   7   0 3663.11 1308.94   1
 -18  -7   0 4093.97 1152.09   1
  18  -7   0 3982.86 794.946   1
  18   7   0 4793.08 830.298   1
  18   7   0 3162.58 869.525   1
 -18   7   0 4914.55 860.577   1
 -18  -7   0 4885.79 976.690   1
  18  -7   0 4280.37 1129.61   1
 -19  -7   0 2881.70 990.392   1
  19  -7   0 2718.49 754.737   1
 -19   7   0 1531.07 909.461   1
  19   7   0 2760.83 830.946   1
  19  -7   0 2120.31 835.731   1
 -19  -7   0 2646.09 708.269   1
 -19   7   0 2718.43 699.489   1
  19   7   0 2865.22 631.780   1
 -20   7   0 971.163 996.602   1
 -20  -7   0 2265.04 678.900   1
  20   7   0 1975.81 547.251   1
  20   7   0 1417.46 567.396   1
  20  -7   0 1313.21 573.302   1
 -20  -7   0 1419.46 710.041   1
 -20   7   0 2610.88 663.469   1
  20  -7   0 1183.02 540.804   1
  21   7   0 10366.9 1298.22   1
  21  -7   0 8353.08 1664.45   1
  21   7   0 7047.56 1408.65   1
 -21  -7   0 6682.08 1796.20   1
 -21   7   0 7975.17 2077.66   1
 -21   7   0 6578.06 1131.10   1
  21  -7   0 6692.75 1207.01   1
 -21  -7   0 7245.75 1252.34   1
   0  -8   0 35127.8 1153.35   1
   0  -8   0 32147.7 1771.93   1
   0   8   0 33236.0 1172.60   1
   0   8   0 35086.4 1688.99   1
  -1  -8   0 2325.80 256.085   1
   1  -8   0 2150.72 513.079   1
   1   8   0 2223.96 255.382   1
   1  -8   0 2067.03 321.114   1
  -1   8   0 2358.14 503.105   1
  -1  -8   0 2224.50 420.015   1
  -1   8   0 2324.84 353.607   1
   1   8   0 2314.91 362.254   1
   2   8   0 77691.5 1464.08   1
   2   8   0 83924.7 1875.98   1
  -2  -8   0 74162.1 1923.54   1
   2  -8   0 87038.0 3054.91   1
  -2   8   0 82593.3 2140.74   1
   2  -8   0 81058.0 2132.24   1
  -2  -8   0 82234.9 1518.35   1
  -2   8   0 84287.0 3148.21   1
  -3   8   0 671.338 204.093   1
   3  -8   0 956.198 327.260   1
   3   8   0 594.494 140.279   1
  -3  -8   0 896.465 208.074   1
   3   8   0 836.504 177.481   1
  -3   8   0 849.671 337.983   1
   3  -8   0 888.462 248.949   1
   4  -8   0 76098.8 2705.99   1
   4   8   0 72745.6 1745.36   1
  -4   8   0 69873.3 2177.25   1
  -4   8   0 76383.6 3096.15   1
  -4  -8   0 77750.0 2077.34   1
   4   8   0 68464.1 1615.53   1
  -4  -8   0 76108.5 1867.85   1
   4  -8   0 76798.8 2411.14   1
  -5   8   0 19217.8 1602.80   1
  -5  -8   0 19015.8 1069.49   1
   5   8   0 18828.4 939.184   1
  -5  -8   0 19763.2 1090.90   1
  -5   8   0 19152.4 1194.80   1
   5  -8   0 20021.8 1320.55   1
   5  -8   0 20434.4 1427.77   1
   5   8   0 17981.3 947.317   1
  -6  -8   0 192026. 3742.89   1
  -6  -8   0 216583. 3700.72   1
   6  -8   0 207977. 4533.50   1
  -6   8   0 205518. 4008.80   1
   6   8   0 217038. 3524.63   1
  -6   8   0 200206. 5449.96   1
   6  -8   0 224572. 4862.33   1
   7  -8   0 5589.99 801.858   1
  -7   8   0 5499.96 947.964   1
   7   8   0 5542.50 615.962   1
   7   8   0 5665.58 629.246   1
   7  -8   0 6512.13 855.708   1
  -7   8   0 5594.15 685.867   1
  -7  -8   0 5528.14 632.491   1
  -7  -8   0 5841.11 723.194   1
   8  -8   0 58090.8 2641.23   1
  -8   8   0 52962.7 3089.90   1
  -8  -8   0 52945.1 2057.87   1
  -8   8   0 54863.8 2235.79   1
  -8  -8   0 55329.9 2413.14   1
   8   8   0 57377.6 2140.05   1
   8  -8   0 52339.2 2558.42   1
   8   8   0 57633.0 2142.96   1
  -9   8   0 1066.45 324.657   1
  -9  -8   0 895.456 359.329   1
   9  -8   0 1144.12 389.587   1
   9  -8   0 880.261 355.093   1
   9   8   0 953.430 287.109   1
  -9  -8   0 968.970 300.368   1
  -9   8   0 940.201 479.885   1
   9   8   0 1008.50 303.996   1
 -10   8   0 3122.45 819.815   1
  10  -8   0 3553.48 742.380   1
 -10  -8   0 4283.86 644.330   1
 -10  -8   0 4073.65 738.066   1
 -10   8   0 3282.46 574.908   1
  10  -8   0 3779.36 702.819   1
  10   8   0 3496.78 603.836   1
  10   8   0 4611.57 668.342   1
 -11  -8   0 373.647 174.765   1
  11  -8   0 351.087 263.310   1
 -11  -8   0 111.111 101.965   1
 -11   8   0 510.077 220.544   1
 -11   8   0 504.403 418.310   1
  11   8   0 530.017 259.920   1
  11   8   0 424.524 213.534   1
  11  -8   0 506.135 283.117   1
 -12   8   0 38047.4 3208.28   1
  12  -8   0 40630.1 2483.05   1
 -12  -8   0 36474.8 2072.46   1
  12   8   0 35863.1 2164.08   1
  12   8   0 35998.6 2015.97   1
 -12   8   0 38712.5 2092.69   1
  12  -8   0 37502.0 2633.77   1
 -12  -8   0 34539.1 2460.61   1
  13  -8   0-56.3234 102.037   1
 -13   8   0 52.4040 108.715   1
 -13  -8   0 110.409 122.039   1
  13  -8   0 81.6775 193.311   1
 -13   8   0-106.371 357.540   1
 -14  -8   0 5584.10 1118.43   1
 -14   8   0 5958.34 862.452   1
 -14   8   0 5631.62 1326.10   1
  14   8   0 5477.61 942.390   1
 -14  -8   0 5072.92 822.139   1
  14  -8   0 5553.39 1110.44   1
  14  -8   0 6243.19 1014.65   1
 -15  -8   0 258.659 199.146   1
 -15   8   0 154.385 368.766   1
  15   8   0 194.795 210.958   1
 -15  -8   0-75.8724 242.230   1
  15   8   0 165.983 159.970   1
  15  -8   0 37.4657 178.910   1
  15  -8   0 371.042 281.202   1
 -15   8   0 333.105 260.822   1
  16  -8   0 552.448 285.581   1
 -16  -8   0 711.764 326.050   1
  16  -8   0 734.039 405.184   1
 -16   8   0 563.087 580.842   1
 -16   8   0 709.700 352.137   1
 -16  -8   0 575.893 389.129   1
  16   8   0 176.632 181.460   1
  16   8   0 772.186 522.802   1
  17   8   0 334.653 227.377   1
  17  -8   0 302.784 272.661   1
  17   8   0 647.636 363.278   1
 -17  -8   0-148.464 384.824   1
  17  -8   0-32.2740 137.799   1
 -17   8   0 394.067 414.886   1
 -17   8   0 207.442 179.061   1
 -17  -8   0 162.991 229.615   1
  18   8   0 1090.94 491.854   1
  18  -8   0 344.740 379.243   1
 -18   8   0 998.316 410.814   1
  18   8   0 994.190 402.792   1
  18  -8   0 1465.18 582.851   1
 -18  -8   0 199.816 249.067   1
 -18   8   0 425.070 520.410   1
 -18  -8   0 240.231 192.399   1
 -19  -8   0 566.269 189.521   1
  19  -8   0 700.191 513.092   1
  19   8   0 793.049 489.813   1
 -19   8   0 599.600 657.040   1
 -19  -8   0 1089.21 699.458   1
  19   8   0 995.028 425.251   1
  19  -8   0 611.924 386.544   1
 -19   8   0 876.872 387.498   1
 -20   8   0-538.526 450.411   1
 -20   8   0 14.2824 137.641   1
  20  -8   0 135.588 218.644   1
 -20  -8   0 310.801 297.480   1
  20  -8   0 312.472 558.381   1
  20   8   0-355.080 295.931   1
  20   8   0 133.149 169.054   1
 -20  -8   0-174.966 233.449   1
 -21   8   0 44.9382 764.947   1
 -21  -8   0 2414.31 1099.57   1
  21  -8   0 951.707 569.591   1
  21   8   0 1312.79 634.574   1
  21  -8   0 1146.77 467.089   1
 -21   8   0 1017.13 311.951   1
 -21  -8   0 708.111 286.909   1
  21   8   0 1220.29 407.019   1
   0   9   0-44.3885 70.4977   1
   0  -9   0-31.0813 70.7762   1
   0   9   0 43.4251 157.496   1
   0  -9   0 4.25415 68.0039   1
  -1   9   0-50.5728 45.8617   1
  -1  -9   0 2.57510 27.3637   1
  -1  -9   0-59.2942 90.9850   1
   1  -9   0-41.5821 141.346   1
   1  -9   0-92.3858 120.870   1
   1   9   0 12.7889 53.0877   1
   1   9   0-15.3811 43.0917   1
  -1   9   0-49.4702 149.312   1
  -2   9   0 11173.2 1236.43   1
   2  -9   0 12103.6 871.863   1
  -2  -9   0 12870.2 629.056   1
   2  -9   0 12630.9 1224.21   1
   2   9   0 11784.9 605.203   1
   2   9   0 12055.4 765.718   1
  -2  -9   0 11259.4 813.266   1
  -2   9   0 12569.5 879.056   1
  -3  -9   0 707.704 196.887   1
  -3   9   0 650.028 275.447   1
   3   9   0 832.661 196.963   1
   3   9   0 945.324 170.508   1
   3  -9   0 730.250 249.218   1
   3  -9   0 715.559 273.887   1
  -3   9   0 739.161 217.766   1
  -3  -9   0 750.661 165.399   1
  -4  -9   0 14118.7 836.379   1
   4  -9   0 14141.0 1075.02   1
  -4   9   0 14399.5 1028.73   1
   4   9   0 14562.3 753.176   1
   4  -9   0 14128.4 1234.99   1
   4   9   0 14811.1 806.129   1
  -4  -9   0 14436.3 908.669   1
  -4   9   0 14738.3 1420.50   1
   5   9   0 6268.30 559.234   1
  -5  -9   0 7661.01 722.187   1
   5  -9   0 6869.55 796.829   1
  -5   9   0 6466.10 706.527   1
   5  -9   0 7336.87 887.851   1
   5   9   0 6549.17 555.772   1
  -5  -9   0 6318.39 612.463   1
  -5   9   0 6418.52 967.869   1
  -6  -9   0 28436.4 1429.24   1
   6  -9   0 29742.7 1746.33   1
  -6   9   0 29820.8 1581.25   1
   6  -9   0 28980.8 1813.40   1
   6   9   0 28491.1 1279.03   1
  -6   9   0 28817.8 2118.71   1
  -6  -9   0 29408.8 1450.17   1
   6   9   0 30537.7 1274.51   1
  -7  -9   0 15725.9 1167.57   1
  -7   9   0 15713.6 1654.67   1
  -7  -9   0 15723.5 1093.29   1
   7  -9   0 17264.7 1409.55   1
   7  -9   0 16409.0 1398.30   1
  -7   9   0 15964.9 1185.24   1
   7   9   0 15888.6 1041.82   1
   8   9   0 36279.7 1691.67   1
  -8   9   0 34574.9 1791.23   1
  -8  -9   0 35379.9 1890.66   1
   8  -9   0 37204.5 2178.40   1
  -8   9   0 33984.5 2566.77   1
   8  -9   0 37456.7 2156.09   1
  -8  -9   0 36232.5 1740.87   1
  -9   9   0 2411.73 725.335   1
   9  -9   0 2322.43 569.040   1
  -9  -9   0 2062.71 494.168   1
  -9  -9   0 2056.17 444.446   1
   9   9   0 1900.11 420.513   1
   9  -9   0 2061.72 546.071   1
  -9   9   0 2034.64 445.777   1
 -10  -9   0 29757.2 1728.04   1
 -10  -9   0 27174.7 1919.40   1
  10  -9   0 31904.5 2098.54   1
  10   9   0 27281.3 1663.03   1
  10  -9   0 30014.9 2178.36   1
 -10   9   0 29927.5 1777.30   1
 -10   9   0 28581.9 2589.22   1
  11   9   0 4859.69 749.607   1
  11  -9   0 5966.06 930.527   1
 -11  -9   0 5600.91 785.916   1
 -11   9   0 5110.63 1136.63   1
  11  -9   0 5736.78 993.003   1
 -11   9   0 5513.26 779.811   1
 -11  -9   0 4545.86 836.932   1
 -12   9   0 35402.2 2024.29   1
  12  -9   0 34706.9 2539.01   1
 -12  -9   0 33344.7 2399.44   1
  12  -9   0 34090.1 2277.68   1
 -12  -9   0 35558.5 2079.11   1
 -12   9   0 32319.7 3011.80   1
  12   9   0 33027.0 2073.90   1
 -13  -9   0 9944.78 1139.38   1
 -13   9   0 7499.39 1522.97   1
  13  -9   0 9067.24 1369.13   1
  14   9   0 9680.56 1241.93   1
  14  -9   0 10192.3 1295.47   1
 -14  -9   0 9243.40 1395.04   1
 -14   9   0 9106.02 1731.01   1
 -14   9   0 11072.9 1173.44   1
 -14  -9   0 11738.2 1315.60   1
  14  -9   0 10658.4 1520.59   1
  14   9   0 11747.2 1153.93   1
  15   9   0 11901.2 1247.49   1
 -15   9   0 13157.6 1314.28   1
 -15   9   0 10741.2 2026.32   1
  15   9   0 12787.8 1498.81   1
  15  -9   0 12351.5 1453.16   1
 -15  -9   0 12993.8 1441.67   1
 -15  -9   0 10885.3 1625.51   1
  15  -9   0 13085.4 1757.20   1
  16  -9   0 28602.0 2230.38   1
 -16   9   0 30076.8 2037.96   1
  16  -9   0 28450.3 2689.20   1
 -16   9   0 25570.8 3175.10   1
 -16  -9   0 29234.3 2692.27   1
  16   9   0 33868.7 2058.64   1
  16   9   0 28464.3 2321.48   1
 -16  -9   0 36974.3 2556.45   1
  17   9   0 4927.93 1008.41   1
  17   9   0 6486.87 951.397   1
 -17  -9   0 4971.88 1200.94   1
  17  -9   0 5475.17 956.723   1
 -17   9   0 4428.08 1331.75   1
  17  -9   0 5417.36 1221.92   1
 -17   9   0 6342.81 952.867   1
 -17  -9   0 5497.90 1042.14   1
  18  -9   0 12307.7 1892.83   1
 -18  -9   0 8303.15 1621.12   1
  18   9   0 12064.2 1314.66   1
  18   9   0 9195.47 1410.88   1
  18  -9   0 10032.0 1329.07   1
 -18   9   0 12302.2 1363.06   1
 -18   9   0 7304.77 1933.24   1
 -18  -9   0 11115.5 1503.40   1
  19   9   0 3684.62 748.231   1
 -19  -9   0 3629.57 898.952   1
  19  -9   0 3234.72 1020.59   1
 -19   9   0 3155.87 707.155   1
 -19  -9   0 3005.14 1089.94   1
  19   9   0 2561.75 814.804   1
  19  -9   0 2177.04 635.580   1
 -19   9   0 1564.60 928.406   1
 -20  -9   0 5762.38 1435.80   1
  20  -9   0 5731.17 1414.63   1
 -20   9   0 5644.01 1004.89   1
  20   9   0 4280.06 1010.49   1
  20   9   0 7364.14 1058.58   1
 -20   9   0 3412.53 1315.57   1
 -20  -9   0 5804.36 1103.93   1
  20  -9   0 4205.78 921.199   1
  21  -9   0 101.135 201.812   1
  21  -9   0 389.376 513.288   1
  21   9   0-609.470 437.099   1
 -21  -9   0 74.6615 301.919   1
 -21   9   0-98.5490 208.319   1
  21   9   0-240.008 257.503   1
 -21  -9   0 417.664 591.962   1
 -21   9   0 299.119 539.845   1
   0 -10   0 4436.84 736.378   1
   0  10   0 5367.51 712.985   1
   0 -10   0 5119.68 484.281   1
   0  10   0 5525.79 535.554   1
   1 -10   0 47202.9 2662.97   1
  -1 -10   0 51986.6 1389.88   1
  -1 -10   0 46960.5 2034.48   1
   1  10   0 51917.7 1966.21   1
  -1  10   0 50437.9 1741.51   1
   1 -10   0 48661.0 1676.24   1
   1  10   0 48170.2 1396.93   1
  -1  10   0 51860.0 2655.14   1
   2 -10   0 53931.7 1881.81   1
   2  10   0 52134.1 1351.21   1
  -2  10   0 58727.7 2973.06   1
  -2 -10   0 54044.8 1364.31   1
  -2 -10   0 54179.4 1924.81   1
   2  10   0 57544.1 1774.00   1
  -2  10   0 54945.6 1896.40   1
   2 -10   0 58334.2 2783.64   1
  -3  10   0 4286.86 562.071   1
   3 -10   0 4578.75 755.824   1
  -3 -10   0 4703.95 416.678   1
  -3  10   0 5388.16 881.314   1
   3  10   0 5217.75 515.577   1
  -3 -10   0 4429.73 517.693   1
   3  10   0 4633.95 408.210   1
   3 -10   0 4411.97 568.815   1
  -4 -10   0 19011.7 968.428   1
  -4 -10   0 17889.6 1059.68   1
   4  10   0 17767.7 921.357   1
  -4  10   0 17614.6 1170.85   1
   4 -10   0 18381.5 1253.26   1
   4  10   0 17262.7 841.811   1
   4 -10   0 20001.3 1529.83   1
  -4  10   0 17048.8 1624.16   1
   5 -10   0 19858.2 1382.45   1
  -5  10   0 17863.8 1702.58   1
  -5 -10   0 19503.5 1162.27   1
   5 -10   0 17811.2 1435.16   1
   5  10   0 18808.5 942.952   1
  -5 -10   0 17963.9 1029.65   1
  -5  10   0 17414.3 1206.65   1
   5  10   0 19128.5 997.407   1
  -6 -10   0 6421.90 719.643   1
   6  10   0 6051.78 598.561   1
   6 -10   0 6763.54 909.094   1
  -6  10   0 5660.27 1010.62   1
  -6 -10   0 6146.61 670.006   1
   6  10   0 5978.40 577.269   1
   6 -10   0 6199.16 819.450   1
  -6  10   0 5734.13 712.331   1
   7  10   0 52088.2 1798.28   1
  -7  10   0 55659.5 3210.79   1
  -7 -10   0 56013.5 2148.87   1
  -7 -10   0 53837.1 2153.77   1
   7  10   0 54054.8 1917.10   1
   7 -10   0 54127.6 2538.43   1
  -7  10   0 54391.4 2247.02   1
   7 -10   0 49040.1 2470.98   1
   8 -10   0 46645.4 2481.35   1
   8  10   0 43171.1 1841.17   1
   8  10   0 47559.4 1810.19   1
  -8  10   0 43035.4 2978.22   1
  -8 -10   0 44360.4 2121.58   1
  -8 -10   0 45987.5 2019.56   1
  -8  10   0 48232.5 2155.75   1
   8 -10   0 47723.0 2481.22   1
  -9  10   0 6771.07 1238.16   1
   9 -10   0 7279.93 1044.50   1
   9 -10   0 7243.19 1006.10   1
  -9 -10   0 6890.48 878.354   1
  -9 -10   0 7854.86 872.500   1
  -9  10   0 7376.62 861.743   1
   9  10   0 7856.66 827.371   1
  10 -10   0 33250.3 2307.22   1
 -10 -10   0 34545.8 1917.49   1
  10  10   0 32288.1 1808.16   1
 -10  10   0 30916.2 2744.69   1
 -10 -10   0 31726.1 2052.02   1
  10 -10   0 35215.6 2221.46   1
 -10  10   0 32821.6 1876.64   1
 -11  10   0 1748.64 667.716   1
 -11 -10   0 1574.10 432.838   1
 -11 -10   0 1693.16 508.742   1
  11  10   0 1532.43 435.102   1
 -11  10   0 1911.51 470.043   1
  11 -10   0 1406.01 483.467   1
  11 -10   0 1482.18 505.488   1
  12 -10   0 4892.32 848.413   1
 -12 -10   0 4768.35 877.162   1
 -12  10   0 4426.99 1111.38   1
  12  10   0 4918.17 691.193   1
  12  10   0 4891.11 768.128   1
 -12  10   0 4780.93 731.722   1
 -12 -10   0 5201.45 793.972   1
  12 -10   0 4309.90 909.271   1
 -13 -10   0 3667.98 718.649   1
  13  10   0 4229.40 765.901   1
 -13  10   0 3216.52 999.072   1
  13 -10   0 3330.85 832.810   1
  13  10   0 3213.35 582.885   1
 -13 -10   0 4688.71 949.132   1
  14  10   0 484.395 297.330   1
 -14 -10   0 676.464 423.385   1
  14  10   0 312.600 258.059   1
 -14 -10   0 284.447 263.335   1
 -14  10   0 406.489 378.245   1
 -14  10   0 453.951 230.635   1
  14 -10   0 425.532 296.833   1
  14 -10   0 394.141 305.016   1
  15 -10   0 2350.08 663.536   1
  15  10   0 2777.51 713.570   1
  15  10   0 2773.01 566.145   1
 -15  10   0 2597.80 575.475   1
 -15 -10   0 1954.47 663.680   1
 -15 -10   0 3117.30 729.557   1
 -15  10   0 1971.67 902.973   1
  15 -10   0 2439.48 772.625   1
 -16  10   0 9347.44 1136.51   1
  16 -10   0 9021.92 1544.83   1
  16 -10   0 8758.71 1271.92   1
 -16  10   0 8334.73 1821.52   1
 -16 -10   0 9852.33 1361.31   1
  16  10   0 9568.03 1100.57   1
 -16 -10   0 8422.67 1448.20   1
  16  10   0 9287.42 1298.99   1
  17 -10   0 1938.68 729.078   1
 -17  10   0 1525.95 675.534   1
 -17  10   0 2164.18 561.930   1
  17 -10   0 2431.36 759.837   1
  17  10   0 1349.60 525.913   1
 -17 -10   0 1751.63 605.096   1
  17  10   0 1805.40 519.582   1
 -17 -10   0 1398.08 592.113   1
  18 -10   0 664.960 417.877   1
 -18  10   0 328.492 182.778   1
  18  10   0 263.289 175.978   1
 -18  10   0 170.045 352.305   1
 -18 -10   0 301.335 428.634   1
  18  10   0 464.899 242.167   1
  18 -10   0 723.743 464.629   1
 -18 -10   0 199.303 139.399   1
  19 -10   0 541.522 415.295   1
 -19 -10   0 385.782 372.453   1
 -19  10   0-60.1888 130.909   1
  19  10   0-108.879 168.890   1
 -19 -10   0-173.488 381.270   1
  19  10   0 6.02483 146.883   1
  19 -10   0 125.896 116.912   1
 -19  10   0 222.996 654.796   1
  20  10   0 487.953 314.670   1
 -20 -10   0 759.654 530.146   1
  20  10   0 1026.75 383.999   1
 -20 -10   0 840.241 586.237   1
  20 -10   0 195.596 201.301   1
  20 -10   0 359.624 296.025   1
 -20  10   0 1236.16 1034.84   1
 -20  10   0 933.054 412.875   1
  21 -10   0 389.808 358.576   1
  21 -10   0-140.185 328.183   1
 -21 -10   0 157.471 262.531   1
  21  10   0 126.357 141.622   1
  21  10   0-147.790 383.818   1
 -21  10   0-353.064 1009.74   1
 -21 -10   0 293.747 289.623   1
 -21  10   0 182.784 239.182   1
   0 -11   0-84.4379 143.577   1
   0  11   0-56.5097 191.157   1
   0  11   0-13.7183 72.6742   1
   0 -11   0-15.7188 67.9694   1
   1 -11   0-56.1381 154.810   1
   1  11   0-85.4439 166.356   1
  -1 -11   0 23.1618 99.7746   1
   1  11   0 17.9994 33.1030   1
  -1  11   0-47.5440 96.7785   1
  -1  11   0 267.009 339.552   1
   1 -11   0 43.4547 100.621   1
  -1 -11   0 1.61012 41.8286   1
  -2  11   0 3730.96 808.624   1
  -2  11   0 4081.14 542.285   1
  -2 -11   0 3008.58 481.535   1
   2  11   0 3871.79 386.888   1
   2 -11   0 3753.30 758.976   1
  -2 -11   0 4438.86 407.363   1
   2  11   0 3826.61 485.374   1
   2 -11   0 3956.50 525.354   1
   3 -11   0 4374.00 776.293   1
  -3 -11   0 4905.47 446.549   1
   3  11   0 4895.19 432.413   1
   3 -11   0 4620.65 606.605   1
  -3  11   0 4568.73 604.614   1
  -3  11   0 4750.67 880.908   1
   3  11   0 4600.43 516.498   1
  -3 -11   0 4553.42 554.220   1
  -4 -11   0 6640.55 675.774   1
   4 -11   0 7043.17 801.112   1
   4  11   0 6805.33 546.146   1
   4 -11   0 7127.17 962.006   1
  -4  11   0 6396.60 1034.77   1
  -4 -11   0 6928.01 601.655   1
   4  11   0 6805.80 595.179   1
  -4  11   0 7176.32 765.038   1
  -5 -11   0 71.1028 87.6811   1
   5 -11   0 94.7154 118.174   1
   5  11   0 107.422 82.9104   1
  -5  11   0 130.634 148.670   1
  -5  11   0 97.1440 80.4532   1
  -5 -11   0 75.2431 81.2632   1
   5 -11   0 75.3625 68.1110   1
   5  11   0 5.81223 42.2100   1
   6  11   0 3639.42 454.049   1
  -6  11   0 3559.71 808.940   1
  -6 -11   0 3462.34 538.677   1
  -6  11   0 3479.78 561.496   1
   6 -11   0 4085.44 686.127   1
  -6 -11   0 3441.79 507.767   1
   6  11   0 3624.90 466.711   1
   6 -11   0 3576.61 672.952   1
  -7  11   0 1533.73 392.547   1
   7 -11   0 1441.76 434.337   1
  -7  11   0 1402.05 545.784   1
   7  11   0 1672.30 343.205   1
  -7 -11   0 1847.11 394.138   1
   7  11   0 1749.56 329.679   1
   7 -11   0 1416.95 434.452   1
  -7 -11   0 1428.19 356.099   1
  -8  11   0 1202.07 340.878   1
   8  11   0 1499.23 322.945   1
  -8 -11   0 846.005 287.248   1
  -8 -11   0 1529.25 369.278   1
   8 -11   0 1214.36 443.774   1
   8 -11   0 1333.34 423.848   1
  -8  11   0 1585.43 596.338   1
   8  11   0 1087.25 296.997   1
   9 -11   0-144.395 217.606   1
   9 -11   0 119.440 194.852   1
   9  11   0 59.1058 93.5679   1
  -9  11   0-41.5003 96.9979   1
  -9  11   0-9.24948 152.311   1
  -9 -11   0-18.2874 87.1657   1
  -9 -11   0 42.4391 112.555   1
   9  11   0 75.4892 102.424   1
 -10  11   0-40.5902 180.544   1
 -10 -11   0 10.3586 148.472   1
  10 -11   0 167.121 230.955   1
 -10 -11   0 115.312 162.061   1
  10  11   0 44.3712 54.0297   1
  10  11   0-170.317 143.052   1
 -10  11   0 39.6069 72.2839   1
  10 -11   0-152.073 186.232   1
 -11  11   0 1294.18 565.440   1
  11 -11   0 1241.59 449.424   1
  11 -11   0 1810.11 545.881   1
 -11 -11   0 1070.99 394.724   1
  11  11   0 1737.22 440.116   1
 -11  11   0 1541.69 423.527   1
 -11 -11   0 1468.64 422.754   1
  11  11   0 1834.43 424.088   1
 -12  11   0 4093.67 675.081   1
  12 -11   0 4479.49 844.628   1
  12  11   0 3785.83 692.227   1
 -12 -11   0 3423.02 780.696   1
 -12 -11   0 4627.49 804.593   1
  12  11   0 3381.63 598.644   1
 -12  11   0 4615.34 1184.73   1
  12 -11   0 4575.54 931.629   1
 -13 -11   0 6820.53 1112.02   1
 -13 -11   0 8654.02 1096.89   1
 -13  11   0 6295.08 1413.64   1
  13  11   0 7764.79 1049.78   1
  13 -11   0 6345.30 1170.84   1
  13  11   0 7747.22 911.820   1
 -14  11   0 41.8718 144.578   1
 -14  11   0-197.756 472.956   1
 -14 -11   0-107.254 162.401   1
  14  11   0-138.466 130.871   1
  14 -11   0-36.6059 210.992   1
  14  11   0-9.18778 55.7219   1
  14 -11   0-42.0811 150.752   1
 -14 -11   0-39.6720 76.2771   1
  15 -11   0 561.318 400.692   1
 -15 -11   0 522.865 315.387   1
 -15  11   0 674.413 345.509   1
  15 -11   0 560.791 313.039   1
  15  11   0 366.496 250.890   1
  15  11   0 439.034 222.209   1
 -15 -11   0 426.290 294.305   1
 -15  11   0 937.504 653.198   1
 -16  11   0-216.376 526.140   1
 -16 -11   0 230.908 160.245   1
  16 -11   0 380.339 456.268   1
  16 -11   0 66.9647 106.584   1
  16  11   0 153.534 204.263   1
 -16  11   0 177.277 142.487   1
  16  11   0 308.654 193.827   1
 -16 -11   0 556.033 426.379   1
 -17  11   0-161.777 616.611   1
 -17  11   0 317.800 247.835   1
  17 -11   0 322.784 291.312   1
  17 -11   0 101.577 209.986   1
  17  11   0-103.081 166.440   1
  17  11   0-83.3059 140.684   1
 -17 -11   0-68.4363 230.977   1
 -17 -11   0 76.7235 172.256   1
  18 -11   0 444.525 443.346   1
  18 -11   0 608.329 331.235   1
 -18 -11   0 1057.15 702.974   1
 -18 -11   0 625.428 390.747   1
  18  11   0 663.826 318.826   1
  18  11   0 531.370 348.771   1
 -18  11   0 519.667 263.575   1
 -18  11   0 1779.86 1046.72   1
  19  11   0 655.850 411.190   1
  19 -11   0 560.356 458.713   1
 -19  11   0 1343.83 489.108   1
 -19 -11   0 1000.41 424.569   1
 -19 -11   0 852.861 499.889   1
  19  11   0 1013.70 352.547   1
  19 -11   0 993.508 371.491   1
 -19  11   0 414.989 308.425   1
 -20 -11   0 1011.73 796.796   1
  20  11   0 1071.32 546.252   1
 -20 -11   0 1552.48 543.469   1
  20  11   0 1100.69 406.708   1
  21 -11   0 444.420 386.709   1
  21  11   0 314.513 351.842   1
  21  11   0 133.039 172.102   1
 -21  11   0-22.6971 235.080   1
 -21  11   0 241.124 787.810   1
 -21 -11   0 173.562 317.514   1
  21 -11   0-677.815 481.527   1
 -21 -11   0-617.934 721.354   1
   0 -12   0 261741. 3790.83   1
   0 -12   0 248177. 6084.78   1
   0  12   0 258379. 4034.04   1
   1 -12   0 20178.9 1147.12   1
   1  12   0 20356.1 1010.08   1
  -1  12   0 20383.3 1794.49   1
  -1  12   0 21971.3 1238.80   1
  -1 -12   0 20123.3 1478.79   1
   1 -12   0 21568.1 1901.09   1
   1  12   0 22128.6 1445.89   1
  -1 -12   0 20630.0 966.638   1
  -2 -12   0 77806.2 1798.29   1
  -2 -12   0 75788.5 2627.18   1
  -2  12   0 76959.0 2429.63   1
   2  12   0 72445.8 1765.27   1
   2 -12   0 79888.1 2418.85   1
   2  12   0 80713.7 2389.59   1
  -2  12   0 82343.0 3787.01   1
   2 -12   0 81593.3 3644.64   1
  -3 -12   0 118.706 116.701   1
   3  12   0 196.039 122.510   1
  -3  12   0 198.036 146.972   1
   3 -12   0 75.3200 82.1674   1
   3  12   0 98.0803 74.2120   1
  -3 -12   0 153.672 76.5358   1
  -3  12   0 63.9485 170.648   1
   3 -12   0 233.088 222.718   1
   4 -12   0 137378. 4406.60   1
  -4 -12   0 120194. 2979.68   1
   4  12   0 118692. 2319.70   1
   4 -12   0 133777. 3523.04   1
   4  12   0 134420. 2753.00   1
  -4  12   0 129961. 3377.74   1
  -4  12   0 125905. 4792.33   1
   5 -12   0 23817.4 1813.07   1
  -5 -12   0 22573.3 1168.61   1
   5 -12   0 21649.9 1494.08   1
   5  12   0 21346.2 1098.64   1
  -5  12   0 23216.6 2076.40   1
   5  12   0 18862.6 976.644   1
  -5  12   0 20975.2 1400.66   1
  -5 -12   0 21000.3 1275.68   1
   6 -12   0 5221.36 848.457   1
   6  12   0 6304.58 623.777   1
   6  12   0 5907.31 576.168   1
  -6 -12   0 6247.58 670.427   1
  -6 -12   0 5618.90 687.650   1
   6 -12   0 6094.63 839.805   1
  -6  12   0 5983.73 1082.92   1
  -6  12   0 5916.78 762.606   1
   7  12   0 25265.6 1300.91   1
  -7  12   0 26247.8 2377.19   1
   7  12   0 25000.7 1252.36   1
   7 -12   0 28620.4 2005.10   1
   7 -12   0 27409.9 1895.71   1
  -7 -12   0 26757.2 1494.69   1
  -7 -12   0 26728.9 1554.21   1
  -7  12   0 26823.4 1659.60   1
  -8 -12   0 52697.2 2293.61   1
   8 -12   0 57050.8 2832.95   1
  -8  12   0 54267.7 3492.57   1
   8  12   0 50479.0 1892.06   1
   8 -12   0 54057.5 2783.36   1
  -8 -12   0 57525.7 2425.68   1
  -8  12   0 53464.2 2367.80   1
   8  12   0 51388.3 2002.55   1
  -9  12   0 603.807 475.122   1
   9  12   0 175.452 119.099   1
  -9 -12   0 269.689 193.849   1
   9 -12   0 237.958 192.925   1
   9 -12   0 780.401 388.315   1
  -9 -12   0 324.587 192.197   1
  -9  12   0 288.717 182.983   1
   9  12   0 373.736 173.199   1
  10 -12   0 22625.2 1947.62   1
  10  12   0 21710.0 1368.35   1
 -10  12   0 22653.0 1597.72   1
  10  12   0 22651.9 1515.73   1
 -10 -12   0 22513.8 1720.30   1
 -10  12   0 21433.2 2468.40   1
 -10 -12   0 23952.1 1735.71   1
  10 -12   0 24060.7 1909.75   1
 -11  12   0 1569.73 441.485   1
  11  12   0 1586.04 386.726   1
 -11 -12   0 2078.43 535.178   1
  11  12   0 1939.37 466.304   1
  11 -12   0 1866.43 546.742   1
 -11 -12   0 1558.14 469.862   1
 -11  12   0 1812.45 645.801   1
  11 -12   0 1723.40 599.877   1
 -12  12   0 21885.7 1648.34   1
 -12 -12   0 18691.0 1764.74   1
  12 -12   0 20693.3 2036.28   1
  12 -12   0 22151.6 1910.53   1
 -12 -12   0 21431.1 1761.08   1
  12  12   0 18257.7 1354.60   1
  12  12   0 18078.1 1512.58   1
 -12  12   0 18013.1 2353.19   1
  13  12   0 7565.82 1019.83   1
 -13 -12   0 6856.45 1112.99   1
  13  12   0 7682.14 897.304   1
 -13 -12   0 7846.62 1074.80   1
  14  12   0 151.695 65.4595   1
 -14  12   0 188.590 319.466   1
  14 -12   0 86.0339 100.973   1
 -14 -12   0 122.227 248.796   1
 -14  12   0 95.5756 143.978   1
 -14 -12   0 45.6129 111.780   1
  14  12   0 273.786 227.677   1
  14 -12   0-167.355 251.164   1
  15  12   0 3235.11 721.072   1
  15 -12   0 3416.67 786.573   1
 -15  12   0 3371.90 1202.45   1
  15 -12   0 3000.79 879.736   1
 -15 -12   0 2947.67 720.232   1
 -15  12   0 2939.58 646.085   1
  15  12   0 3164.02 621.501   1
 -15 -12   0 2746.26 776.082   1
 -16 -12   0 2097.72 759.943   1
  16 -12   0 2100.02 766.458   1
 -16 -12   0 2861.02 727.094   1
 -16  12   0 2644.92 1058.47   1
 -16  12   0 2721.43 635.011   1
  16  12   0 2614.61 667.902   1
  16 -12   0 2952.64 750.947   1
  16  12   0 2512.30 565.755   1
 -17  12   0 362.195 202.841   1
 -17 -12   0 68.8872 85.8738   1
  17  12   0 342.042 245.478   1
  17 -12   0 310.357 262.274   1
  17  12   0-32.9608 275.098   1
  17 -12   0 205.806 198.459   1
 -17  12   0 18.4141 276.660   1
 -17 -12   0 32.5313 240.771   1
 -18 -12   0 71.3178 286.470   1
  18 -12   0 182.314 238.185   1
 -18  12   0 368.183 279.784   1
  18  12   0 162.013 225.583   1
  18 -12   0 422.722 329.511   1
 -18 -12   0 470.496 308.367   1
  18  12   0 521.969 280.970   1
 -18  12   0 534.881 717.398   1
 -19 -12   0 68.6831 218.895   1
  19  12   0 9.68465 178.307   1
 -19 -12   0 38.6943 244.100   1
 -19  12   0-234.232 269.993   1
  19 -12   0 12.8498 186.424   1
  19  12   0 36.2173 101.623   1
  19 -12   0-210.096 249.738   1
 -19  12   0 552.746 648.578   1
 -20 -12   0-433.750 551.072   1
 -20 -12   0-221.841 327.134   1
  20  12   0-94.9611 132.841   1
  20  12   0-103.905 286.995   1
  21 -12   0 863.732 536.318   1
  21  12   0-67.2682 250.624   1
 -21  12   0-246.686 889.021   1
  21 -12   0-655.203 670.149   1
 -21 -12   0-864.496 863.884   1
 -21 -12   0-255.687 363.211   1
  21  12   0 173.002 194.246   1
 -21  12   0 75.2620 260.146   1
   0  13   0-121.320 255.951   1
   0 -13   0-50.2689 136.447   1
   0 -13   0-214.679 229.370   1
   0  13   0 16.3900 44.4783   1
   1 -13   0 1099.23 286.983   1
  -1 -13   0 973.985 218.354   1
   1  13   0 976.082 225.076   1
  -1  13   0 870.802 313.190   1
  -1  13   0 715.405 227.122   1
  -1 -13   0 709.673 304.083   1
   1 -13   0 691.079 294.334   1
   1  13   0 1075.28 348.597   1
  -2  13   0 19.7083 52.7187   1
   2 -13   0-92.1925 204.394   1
   2 -13   0 70.8336 119.984   1
  -2 -13   0 10.3595 54.1229   1
  -2  13   0-125.109 232.260   1
   2  13   0-27.2281 116.137   1
  -2 -13   0-3.91670 61.8331   1
   2  13   0-11.3974 49.2440   1
  -3  13   0 8256.79 858.403   1
  -3 -13   0 7812.05 811.207   1
  -3  13   0 7645.62 1229.51   1
   3 -13   0 8286.41 860.139   1
   3 -13   0 8407.96 1187.01   1
   3  13   0 8159.40 607.760   1
   3  13   0 7997.70 724.220   1
  -3 -13   0 8427.11 616.593   1
  -4 -13   0 3244.67 409.643   1
   4 -13   0 3551.86 732.290   1
  -4  13   0 3303.54 545.939   1
  -4  13   0 3554.88 855.539   1
   4  13   0 3642.37 469.362   1
   4 -13   0 3896.75 622.487   1
  -4 -13   0 3022.14 502.688   1
   4  13   0 3297.76 395.362   1
   5  13   0 3642.31 442.463   1
   5 -13   0 4629.87 836.407   1
  -5 -13   0 3619.06 545.773   1
  -5 -13   0 4265.41 514.328   1
  -5  13   0 4352.47 664.189   1
   5 -13   0 4375.96 693.309   1
  -5  13   0 4375.38 981.934   1
   5  13   0 4095.70 495.326   1
  -6 -13   0 812.270 250.283   1
   6 -13   0 971.408 368.902   1
  -6 -13   0 744.539 253.602   1
   6 -13   0 578.381 293.576   1
   6  13   0 835.025 234.012   1
  -6  13   0 624.258 271.427   1
   6  13   0 685.586 207.643   1
  -6  13   0 811.355 295.572   1
  -7 -13   0 8380.04 896.374   1
  -7  13   0 8801.27 1425.56   1
  -7  13   0 8983.50 972.805   1
   7 -13   0 9004.27 1144.28   1
   7  13   0 8179.21 728.085   1
   7  13   0 7832.00 744.633   1
  -7 -13   0 7900.66 835.416   1
   7 -13   0 9227.45 1100.84   1
  -8 -13   0 30744.5 1741.05   1
  -8  13   0 29955.0 2706.63   1
  -8 -13   0 30845.9 1797.59   1
   8  13   0 30763.0 1554.27   1
   8 -13   0 33368.9 2247.01   1
   8 -13   0 32273.3 2168.00   1
   8  13   0 31178.3 1492.01   1
  -8  13   0 31928.1 1876.35   1
   9  13   0 7142.85 752.587   1
   9 -13   0 7543.52 1079.90   1
  -9  13   0 5548.58 1199.81   1
   9 -13   0 6711.38 1052.34   1
   9  13   0 6351.10 760.027   1
  -9 -13   0 6220.16 839.552   1
  -9 -13   0 6456.80 859.015   1
  -9  13   0 7022.59 893.454   1
  10  13   0 38350.9 1805.52   1
 -10  13   0 40111.4 2174.06   1
 -10 -13   0 38058.4 2151.91   1
  10  13   0 35344.3 1888.41   1
 -10 -13   0 33635.0 2103.45   1
  10 -13   0 39329.0 2594.14   1
 -10  13   0 37675.1 3224.37   1
  10 -13   0 40591.6 2530.13   1
  11 -13   0-173.556 250.486   1
  11 -13   0 230.891 272.692   1
 -11 -13   0-96.3794 111.158   1
 -11  13   0 67.6796 121.626   1
 -11  13   0 11.9391 134.861   1
 -11 -13   0 127.308 146.964   1
  11  13   0-49.7076 125.969   1
  11  13   0 101.030 127.882   1
  12 -13   0 19294.7 1980.70   1
 -12 -13   0 22615.4 1799.82   1
 -12  13   0 20309.9 1604.13   1
  12 -13   0 20340.8 1868.73   1
  12  13   0 19930.0 1581.25   1
 -12 -13   0 19113.1 1775.37   1
 -12  13   0 20982.3 2615.57   1
  12  13   0 21968.7 1492.23   1
 -13 -13   0-43.5279 118.819   1
  13  13   0 38.9072 109.557   1
 -13 -13   0-30.5331 68.6980   1
  13  13   0 85.9032 100.564   1
  14  13   0 12516.5 1351.96   1
 -14  13   0 11802.9 2131.73   1
  14 -13   0 11397.1 1421.36   1
 -14  13   0 13033.0 1319.39   1
 -14 -13   0 11494.3 1482.11   1
  14  13   0 13166.7 1192.76   1
  14 -13   0 14337.1 1798.50   1
 -14 -13   0 12871.5 1422.44   1
 -15 -13   0 10734.0 1540.10   1
  15  13   0 12898.4 1244.82   1
 -15 -13   0 12489.0 1470.41   1
 -15  13   0 12162.1 1304.35   1
  15 -13   0 11531.5 1741.33   1
  15  13   0 11317.5 1393.57   1
  15 -13   0 11416.0 1481.78   1
 -15  13   0 9489.07 2144.20   1
  16 -13   0 15692.7 1703.07   1
 -16  13   0 14674.9 2542.43   1
  16 -13   0 15953.6 2060.55   1
 -16 -13   0 15098.3 1643.69   1
  16  13   0 14379.9 1355.19   1
 -16  13   0 16384.0 1530.50   1
  16  13   0 15223.2 1678.73   1
 -16 -13   0 12795.0 1813.78   1
 -17 -13   0 790.549 402.149   1
  17 -13   0 1400.27 665.850   1
  17  13   0 1094.86 377.305   1
 -17 -13   0 1072.97 532.982   1
 -17  13   0 1388.48 476.576   1
 -17  13   0 1169.71 761.912   1
  17 -13   0 1292.72 521.013   1
  17  13   0 1124.77 525.528   1
 -18  13   0 5118.21 917.193   1
  18  13   0 5513.30 878.124   1
 -18 -13   0 4119.44 1117.61   1
  18 -13   0 4993.29 1258.13   1
  18  13   0 4841.15 1037.43   1
  18 -13   0 4686.55 903.341   1
 -18 -13   0 5236.89 1025.20   1
 -18  13   0 4588.78 1539.33   1
 -19  13   0 1414.63 819.670   1
  19  13   0 2647.96 643.182   1
  19 -13   0 2928.90 978.259   1
 -19  13   0 2693.31 675.041   1
  19  13   0 2618.68 787.731   1
 -19 -13   0 2348.61 713.838   1
  19 -13   0 2521.55 799.135   1
 -19 -13   0 1712.83 697.100   1
 -20 -13   0 8351.40 1700.75   1
 -20 -13   0 9067.13 1408.67   1
  20 -13   0 7446.63 1164.78   1
  20  13   0 9394.81 1201.55   1
 -20  13   0 7969.74 1144.27   1
 -20  13   0 7825.29 2367.90   1
  20  13   0 5758.49 1236.68   1
  21 -13   0 645.694 571.388   1
 -21  13   0 196.747 225.857   1
 -21  13   0 25.2550 706.967   1
 -21 -13   0-681.776 684.032   1
  21  13   0 344.104 331.034   1
  21 -13   0-243.756 346.684   1
   0  14   0 95134.7 2643.81   1
   0  14   0 101190. 3717.24   1
   0 -14   0 94195.4 2460.42   1
   0 -14   0 96975.5 4129.00   1
   1 -14   0 2676.34 730.625   1
  -1  14   0 2115.60 614.414   1
  -1 -14   0 2470.22 591.819   1
   1  14   0 2479.80 400.428   1
   1  14   0 2154.48 500.399   1
   1 -14   0 2120.42 404.613   1
  -1  14   0 2744.55 478.667   1
  -1 -14   0 2495.04 364.783   1
  -2  14   0 15124.0 1719.30   1
  -2 -14   0 15631.1 863.714   1
   2  14   0 14572.7 877.226   1
   2 -14   0 17104.0 1789.93   1
   2  14   0 16672.3 1191.23   1
   2 -14   0 14774.0 1104.59   1
  -2 -14   0 14475.5 1279.00   1
  -2  14   0 14698.4 1142.76   1
   3 -14   0 40637.4 2701.33   1
  -3  14   0 38271.3 1884.83   1
   3 -14   0 36232.7 1828.06   1
   3  14   0 36742.7 1351.66   1
  -3 -14   0 36262.3 1879.09   1
  -3 -14   0 38382.4 1365.08   1
   3  14   0 41069.5 1712.66   1
  -3  14   0 37063.5 2804.33   1
   4  14   0 34172.2 1311.14   1
   4 -14   0 37360.0 1947.60   1
  -4  14   0 34376.6 1835.68   1
   4 -14   0 41529.5 2636.59   1
  -4 -14   0 35833.7 1795.05   1
  -4 -14   0 37066.8 1386.36   1
  -4  14   0 39945.7 2907.58   1
   4  14   0 44463.4 1735.44   1
  -5  14   0 3208.77 811.327   1
   5  14   0 3571.80 468.216   1
  -5 -14   0 2939.13 514.576   1
   5 -14   0 3043.95 714.672   1
   5  14   0 3386.81 418.656   1
  -5 -14   0 3151.85 451.779   1
  -5  14   0 3203.14 571.566   1
   5 -14   0 3047.54 584.240   1
   6  14   0 26042.7 1313.94   1
  -6  14   0 27861.1 2511.54   1
  -6  14   0 26535.4 1687.17   1
  -6 -14   0 28206.5 1445.55   1
   6 -14   0 26533.9 1806.29   1
  -6 -14   0 25310.2 1538.76   1
   6 -14   0 29346.5 2127.45   1
   6  14   0 24403.2 1210.14   1
  -7  14   0 104.309 151.385   1
   7  14   0 49.7955 76.8711   1
  -7 -14   0 11.7577 111.564   1
   7 -14   0 48.8735 88.2020   1
   7 -14   0 156.621 175.557   1
  -7 -14   0 126.881 108.819   1
  -7  14   0 95.7532 113.953   1
   7  14   0 88.6450 86.1470   1
  -8  14   0 73076.5 2892.03   1
  -8  14   0 76652.2 4406.26   1
   8  14   0 66828.4 2212.36   1
   8 -14   0 72015.8 3377.34   1
   8  14   0 69369.0 2350.17   1
  -8 -14   0 69351.0 2731.85   1
  -8 -14   0 70494.0 2665.98   1
   8 -14   0 76543.9 3351.75   1
   9  14   0 836.015 267.386   1
  -9  14   0 657.011 437.590   1
  -9  14   0 740.605 295.327   1
  -9 -14   0 960.886 324.454   1
   9 -14   0 921.722 415.677   1
   9 -14   0 842.156 381.852   1
   9  14   0 871.927 292.505   1
  -9 -14   0 776.466 308.493   1
  10  14   0 54708.8 2347.14   1
 -10  14   0 56694.9 2602.85   1
 -10 -14   0 55095.7 2689.78   1
  10  14   0 52660.5 2133.53   1
 -10 -14   0 56601.5 2656.16   1
  10 -14   0 60507.9 3137.35   1
  10 -14   0 54251.7 3110.72   1
 -10  14   0 54584.1 3983.95   1
 -11 -14   0 1340.13 425.274   1
 -11  14   0 1162.62 662.457   1
  11  14   0 1236.34 333.971   1
  11 -14   0 1249.84 539.481   1
  11 -14   0 1633.04 533.619   1
  11  14   0 1002.21 342.214   1
 -11  14   0 1481.58 431.034   1
 -11 -14   0 1120.37 436.547   1
  12  14   0 12513.3 1248.53   1
  12  14   0 12645.8 1125.71   1
 -12 -14   0 11662.7 1293.41   1
 -12 -14   0 12001.1 1404.22   1
  12 -14   0 13318.8 1540.98   1
 -12  14   0 12411.8 2041.04   1
 -12  14   0 12949.5 1291.52   1
  12 -14   0 13401.9 1622.63   1
 -13 -14   0 461.251 268.923   1
  13  14   0 288.460 159.845   1
 -13 -14   0 359.437 220.463   1
  13 -14   0 341.893 256.807   1
 -13  14   0 374.431 211.652   1
  13  14   0 276.687 227.216   1
 -14 -14   0 12898.0 1589.06   1
  14 -14   0 13319.2 1552.57   1
 -14  14   0 14517.1 1406.34   1
 -14  14   0 12115.5 2116.51   1
  14 -14   0 13723.4 1820.20   1
 -14 -14   0 13854.7 1488.89   1
  14  14   0 13234.3 1406.67   1
  14  14   0 13710.3 1227.88   1
  15  14   0 340.257 188.906   1
 -15  14   0 483.374 230.114   1
 -15 -14   0 479.378 334.139   1
  15 -14   0 370.020 330.908   1
 -15  14   0 623.401 697.684   1
 -15 -14   0 725.117 396.096   1
  15  14   0 248.601 158.374   1
  15 -14   0 619.083 396.411   1
  16 -14   0 1473.81 702.630   1
 -16  14   0 1865.03 949.302   1
  16  14   0 1758.53 580.599   1
  16 -14   0 1688.47 542.741   1
 -16  14   0 1641.33 496.029   1
 -16 -14   0 1435.83 606.389   1
 -16 -14   0 1775.20 598.292   1
  16  14   0 1380.22 423.190   1
  17 -14   0 81.8269 240.152   1
 -17 -14   0-94.3612 216.502   1
  17  14   0-109.207 157.522   1
 -17  14   0-116.873 188.505   1
 -17 -14   0 106.081 323.597   1
  17  14   0 144.948 231.392   1
  17 -14   0-40.4777 152.442   1
 -17  14   0 135.448 478.108   1
 -18 -14   0 615.013 399.797   1
 -18  14   0 411.208 255.337   1
  18  14   0 185.128 116.918   1
  18  14   0 45.9518 109.921   1
 -18  14   0 187.157 392.524   1
 -18 -14   0 301.224 287.490   1
  18 -14   0 482.733 523.117   1
  18 -14   0-74.0557 210.401   1
 -19  14   0-6.75738 136.008   1
  19  14   0-521.830 400.589   1
  19 -14   0 431.248 445.754   1
 -19  14   0 401.534 687.643   1
  19  14   0 145.051 187.110   1
 -19 -14   0-311.458 309.476   1
 -19 -14   0-250.284 509.575   1
  19 -14   0 159.792 273.557   1
  20  14   0-174.650 198.332   1
 -20 -14   0 13.7661 424.764   1
  20 -14   0-690.493 515.548   1
  20 -14   0-371.753 516.001   1
 -20  14   0-238.351 720.261   1
  20  14   0 114.251 184.710   1
 -20  14   0 92.8894 232.651   1
 -20 -14   0 596.208 454.789   1
 -21  14   0-438.879 1053.55   1
 -21  14   0 45.2398 179.480   1
  21 -14   0 158.812 489.364   1
  21 -14   0 334.848 364.772   1
   0 -15   0-23.2878 92.4205   1
   0  15   0-111.504 149.541   1
   0 -15   0-29.4788 224.047   1
   0  15   0-137.808 279.868   1
  -1 -15   0 2461.72 367.998   1
   1  15   0 1785.10 453.008   1
   1 -15   0 2072.69 710.687   1
  -1 -15   0 1720.92 521.675   1
  -1  15   0 1876.45 653.829   1
  -1  15   0 2142.23 449.083   1
   1 -15   0 2098.97 403.293   1
   1  15   0 1817.80 348.399   1
   2 -15   0 443.934 369.986   1
   2  15   0 694.935 198.257   1
   2  15   0 550.875 207.366   1
  -2  15   0 471.910 268.685   1
  -2 -15   0 506.678 145.697   1
   2 -15   0 639.979 251.644   1
  -2 -15   0 472.048 260.704   1
  -2  15   0 642.420 252.990   1
   3  15   0 414.732 179.610   1
   3 -15   0 489.336 307.051   1
   3 -15   0 502.423 220.953   1
  -3  15   0 319.980 261.020   1
  -3  15   0 444.536 207.928   1
  -3 -15   0 382.948 207.691   1
  -3 -15   0 420.591 141.173   1
   3  15   0 321.981 136.047   1
   4  15   0 2418.65 424.539   1
   4  15   0 2385.10 358.507   1
  -4 -15   0 2350.16 355.483   1
   4 -15   0 2462.40 667.903   1
  -4  15   0 2060.25 460.593   1
  -4  15   0 2407.85 762.402   1
  -4 -15   0 2096.74 454.987   1
   4 -15   0 2540.41 521.369   1
   5  15   0 975.404 275.505   1
  -5  15   0 1204.41 377.247   1
  -5 -15   0 927.548 305.196   1
  -5  15   0 1094.09 510.487   1
  -5 -15   0 1185.69 288.117   1
   5 -15   0 944.482 356.956   1
   5  15   0 1104.44 251.805   1
   5 -15   0 1369.39 384.344   1
  -6  15   0 13978.9 1253.18   1
  -6  15   0 14409.9 1865.09   1
  -6 -15   0 13972.6 1026.17   1
   6 -15   0 14289.7 1361.66   1
   6  15   0 14105.6 983.553   1
  -6 -15   0 13189.2 1145.06   1
   6  15   0 14202.0 944.520   1
   6 -15   0 15097.3 1588.80   1
   7  15   0 1320.34 314.664   1
  -7  15   0 1024.57 540.582   1
  -7 -15   0 1332.63 387.540   1
   7 -15   0 1255.13 428.583   1
  -7 -15   0 839.712 272.978   1
  -7  15   0 1300.12 409.618   1
   7 -15   0 1146.20 447.795   1
   7  15   0 1116.06 279.465   1
   8 -15   0 9866.32 1220.45   1
  -8 -15   0 9071.97 943.559   1
  -8 -15   0 8844.01 987.493   1
   8  15   0 9831.06 846.796   1
   8  15   0 9886.24 878.158   1
  -8  15   0 9510.27 1077.65   1
  -8  15   0 10572.6 1625.30   1
   8 -15   0 9142.39 1234.11   1
  -9  15   0 1155.72 369.208   1
   9 -15   0 1077.77 418.179   1
   9 -15   0 1001.16 404.704   1
  -9 -15   0 1057.72 322.296   1
  -9  15   0 975.187 477.993   1
  -9 -15   0 1196.17 370.378   1
   9  15   0 810.353 255.284   1
   9  15   0 1196.89 309.830   1
  10 -15   0 21722.2 1916.07   1
 -10 -15   0 19505.2 1593.22   1
  10  15   0 20894.8 1348.45   1
  10  15   0 19214.6 1379.05   1
 -10  15   0 19538.6 2431.51   1
  10 -15   0 19631.8 1901.69   1
 -10 -15   0 19576.2 1592.14   1
 -10  15   0 22512.4 1669.86   1
  11  15   0 421.823 213.345   1
 -11 -15   0 738.731 324.118   1
 -11  15   0 469.620 255.055   1
  11 -15   0 392.652 288.516   1
 -11 -15   0 306.158 190.525   1
 -11  15   0-270.674 345.526   1
  11  15   0 511.138 233.242   1
  11 -15   0 290.250 201.260   1
  12 -15   0 661.102 340.919   1
 -12  15   0 805.403 629.721   1
 -12 -15   0 859.851 369.837   1
 -12  15   0 945.905 329.732   1
  12 -15   0 835.992 401.226   1
  12  15   0 774.156 320.636   1
  13  15   0-154.269 183.981   1
 -13 -15   0 50.1345 161.273   1
  13  15   0-142.852 163.968   1
  13 -15   0 7.45389 120.748   1
 -13 -15   0 21.3908 92.1881   1
 -13  15   0 147.442 155.759   1
 -14 -15   0 10947.3 1345.57   1
  14  15   0 10670.8 1093.81   1
 -14  15   0 9043.65 1896.52   1
 -14 -15   0 10388.7 1413.68   1
  14  15   0 10410.7 1235.89   1
  14 -15   0 9566.38 1346.93   1
 -14  15   0 11163.8 1243.67   1
  14 -15   0 10126.4 1546.49   1
 -15  15   0 155.671 432.990   1
 -15 -15   0-70.5014 157.918   1
  15 -15   0-10.4329 176.353   1
 -15  15   0-40.4005 96.0806   1
  15  15   0-125.679 203.223   1
  15  15   0 78.4365 104.898   1
  15 -15   0-86.7056 151.899   1
 -15 -15   0-95.1680 200.906   1
  16  15   0 4556.46 916.053   1
 -16  15   0 3642.17 1255.85   1
  16 -15   0 5129.59 1191.52   1
  16  15   0 4580.08 765.524   1
 -16 -15   0 4258.62 901.510   1
 -16 -15   0 4712.51 1064.02   1
  16 -15   0 5177.04 1016.20   1
 -16  15   0 4673.99 866.843   1
 -17 -15   0 2194.96 668.867   1
 -17 -15   0 2223.67 806.749   1
  17  15   0 1968.50 584.014   1
  17 -15   0 1463.07 758.699   1
 -17  15   0 1546.69 911.132   1
  17  15   0 1820.50 501.105   1
 -17  15   0 2561.55 622.606   1
  17 -15   0 2318.99 705.632   1
 -18 -15   0 3596.78 1108.52   1
 -18  15   0 3091.88 1464.72   1
 -18  15   0 4086.73 812.678   1
  18  15   0 3728.08 896.633   1
  18 -15   0 3345.24 860.579   1
  18 -15   0 2372.74 882.884   1
  18  15   0 4124.68 777.280   1
 -18 -15   0 3183.71 819.690   1
  19 -15   0 329.618 459.980   1
 -19 -15   0 9.08996 167.738   1
 -19 -15   0 313.342 348.639   1
  19  15   0 308.844 240.805   1
  19 -15   0 68.8183 278.347   1
  19  15   0 503.096 447.393   1
 -19  15   0-22.8370 495.724   1
 -19  15   0 399.486 355.354   1
 -20  15   0 6640.80 1083.22   1
 -20  15   0 6286.47 2057.48   1
  20  15   0 6709.07 1008.21   1
 -20 -15   0 7349.35 1367.12   1
 -20 -15   0 6582.45 1523.53   1
  20  15   0 7265.48 1333.43   1
  20 -15   0 5323.49 1050.37   1
  20 -15   0 7178.07 1556.27   1
  21 -15   0-258.975 344.802   1
 -21  15   0 606.066 558.592   1
  21 -15   0 131.138 515.788   1
 -21  15   0-15.0760 210.526   1
   0  16   0 67632.9 2404.14   1
   0 -16   0 71896.8 2251.70   1
   0 -16   0 65549.8 3704.42   1
   1 -16   0 2249.36 705.097   1
  -1 -16   0 2347.44 384.264   1
  -1  16   0 2173.04 449.936   1
   1  16   0 2820.53 597.821   1
   1  16   0 2395.06 401.335   1
   1 -16   0 2226.32 419.167   1
  -1 -16   0 2393.28 625.599   1
  -1  16   0 2064.18 608.542   1
   2  16   0 95757.2 3093.55   1
  -2 -16   0 96409.7 2292.43   1
  -2  16   0 88343.0 4383.30   1
   2 -16   0 86886.7 4454.12   1
   2 -16   0 87616.2 2861.77   1
   2  16   0 87297.5 2339.05   1
  -2 -16   0 81087.6 3340.81   1
  -2  16   0 90711.0 3028.25   1
   3  16   0 1789.03 391.696   1
  -3  16   0 1815.38 662.851   1
   3  16   0 1792.81 324.734   1
   3 -16   0 1883.15 621.983   1
  -3 -16   0 1997.43 491.674   1
  -3  16   0 1858.18 440.795   1
  -3 -16   0 2042.75 337.851   1
   3 -16   0 1740.85 428.685   1
   4  16   0 5409.16 660.591   1
   4 -16   0 4429.86 699.930   1
   4 -16   0 5598.09 1042.42   1
  -4  16   0 4810.33 723.235   1
  -4  16   0 4990.08 1064.04   1
  -4 -16   0 4377.76 498.767   1
   4  16   0 4539.73 501.544   1
  -4 -16   0 4547.54 674.589   1
   5  16   0 25829.0 1233.77   1
  -5  16   0 27944.2 2652.01   1
  -5  16   0 27741.1 1772.98   1
  -5 -16   0 25675.4 1653.53   1
   5  16   0 29541.3 1446.36   1
   5 -16   0 29008.5 2302.25   1
   5 -16   0 28352.4 1845.15   1
  -6  16   0 60577.0 2650.21   1
   6 -16   0 58444.7 2752.24   1
  -6 -16   0 63697.3 2212.07   1
  -6 -16   0 54758.2 2421.17   1
   6 -16   0 61989.8 3315.95   1
   6  16   0 60653.6 2074.68   1
  -6  16   0 58984.9 3902.08   1
   6  16   0 55150.3 1877.03   1
   7 -16   0 18045.0 1742.17   1
  -7  16   0 15859.9 1384.69   1
  -7 -16   0 14256.8 1243.80   1
  -7  16   0 14617.4 1996.31   1
  -7 -16   0 15028.5 1148.80   1
   7 -16   0 15961.8 1529.37   1
   7  16   0 15681.7 1089.31   1
   7  16   0 14959.9 1013.04   1
  -8  16   0 6722.52 1383.33   1
  -8  16   0 6135.54 891.712   1
   8  16   0 7238.98 768.343   1
  -8 -16   0 6798.51 877.707   1
  -8 -16   0 7939.75 895.843   1
   8 -16   0 8048.69 1185.67   1
   8 -16   0 8082.47 1112.15   1
   8  16   0 6735.26 694.845   1
  -9 -16   0 5993.95 846.712   1
  -9  16   0 5352.19 822.230   1
  -9 -16   0 4993.62 789.569   1
  -9  16   0 5109.62 1228.24   1
   9 -16   0 4767.68 911.532   1
   9  16   0 4425.05 605.633   1
   9  16   0 5148.29 688.030   1
   9 -16   0 5998.11 1025.23   1
  10  16   0 16559.4 1209.28   1
 -10  16   0 16759.2 2302.79   1
  10 -16   0 17648.9 1799.33   1
  10 -16   0 21060.5 1896.40   1
  10  16   0 18545.2 1357.96   1
 -10 -16   0 19450.1 1593.73   1
 -10  16   0 20620.9 1613.54   1
 -10 -16   0 17726.0 1503.93   1
 -11 -16   0 2332.23 560.401   1
 -11  16   0 2450.74 569.068   1
  11 -16   0 2374.82 694.899   1
 -11  16   0 1972.41 841.720   1
  11  16   0 2378.40 482.041   1
  11  16   0 2727.86 542.809   1
  11 -16   0 2465.54 667.186   1
 -11 -16   0 2265.13 573.164   1
 -12  16   0 1452.92 725.121   1
  12 -16   0 1124.93 498.924   1
  12 -16   0 1371.03 511.832   1
 -12  16   0 1198.13 402.133   1
 -13  16   0 124.618 389.408   1
 -13 -16   0 276.628 260.330   1
  13  16   0 21.9812 70.6134   1
  13 -16   0 129.723 155.366   1
 -13 -16   0 216.999 241.837   1
  13  16   0 200.579 186.453   1
 -13  16   0 272.404 220.848   1
  13 -16   0 36.8911 113.862   1
  14 -16   0 2567.38 794.634   1
 -14 -16   0 2520.39 650.606   1
 -14 -16   0 2221.09 655.361   1
  14 -16   0 2906.82 724.935   1
 -14  16   0 2707.45 612.519   1
  14  16   0 2676.78 632.234   1
  14  16   0 2599.23 554.829   1
 -14  16   0 2747.46 1135.96   1
 -15  16   0 1107.67 393.852   1
  15  16   0 1304.83 394.916   1
  15 -16   0 1750.05 751.227   1
 -15 -16   0 1375.66 515.151   1
  15 -16   0 1077.72 497.548   1
 -15 -16   0 1609.04 591.993   1
 -15  16   0 1278.02 604.896   1
  15  16   0 1322.00 450.921   1
  16 -16   0-33.6470 238.241   1
 -16 -16   0 331.677 253.159   1
 -16  16   0 224.148 260.725   1
  16  16   0 303.447 267.319   1
  16 -16   0 115.436 176.533   1
 -16 -16   0 314.045 323.888   1
  16  16   0 384.760 246.561   1
 -16  16   0 594.625 267.430   1
  17  16   0 296.398 217.826   1
  17 -16   0 273.701 273.468   1
 -17 -16   0 32.7189 127.344   1
  17  16   0 127.626 110.128   1
 -17  16   0 151.045 109.019   1
  17 -16   0 270.848 221.749   1
 -17 -16   0 147.005 146.658   1
 -17  16   0-101.721 432.287   1
 -18  16   0-65.2503 148.682   1
  18 -16   0-567.155 478.071   1
  18  16   0-328.483 359.569   1
  18 -16   0 249.171 243.752   1
 -18 -16   0 113.438 206.302   1
 -18 -16   0 91.0359 309.520   1
 -18  16   0 305.755 915.525   1
  18  16   0 11.5545 92.4763   1
  19 -16   0 303.911 337.214   1
 -19 -16   0-86.6993 317.372   1
 -19  16   0 531.725 271.671   1
 -19 -16   0 102.238 247.154   1
 -19  16   0 304.127 620.952   1
  19  16   0 658.866 412.882   1
  19 -16   0 145.729 247.988   1
  19  16   0 194.856 167.403   1
  20  16   0-217.817 200.536   1
  20 -16   0-153.567 363.908   1
  20 -16   0-230.291 210.257   1
 -20 -16   0 386.697 478.299   1
 -20  16   0-71.5934 292.654   1
 -20 -16   0 79.1178 224.445   1
  20  16   0 100.893 319.545   1
 -20  16   0-884.445 1102.37   1
  21 -16   0 144.101 347.342   1
 -21  16   0-188.141 724.986   1
 -21  16   0-159.267 264.375   1
  21 -16   0-88.0910 349.366   1
   0 -17   0-92.1769 139.204   1
   0  17   0-40.0560 96.4953   1
   0  17   0 25.6209 172.746   1
   0 -17   0 160.203 235.069   1
   1  17   0 578.706 269.339   1
  -1 -17   0 778.211 216.370   1
  -1  17   0 457.669 361.881   1
   1 -17   0 605.875 341.344   1
   1 -17   0 703.259 237.329   1
  -1 -17   0 527.646 358.850   1
  -1  17   0 454.363 199.775   1
   1  17   0 760.723 233.812   1
   2  17   0 1923.08 365.804   1
  -2 -17   0 2522.54 383.140   1
  -2 -17   0 1981.42 529.952   1
  -2  17   0 2444.36 480.973   1
   2 -17   0 2018.90 700.424   1
   2 -17   0 2514.58 495.832   1
   2  17   0 2312.71 509.836   1
  -2  17   0 2010.22 679.777   1
  -3  17   0 94.7889 58.2710   1
  -3  17   0 185.570 194.370   1
   3 -17   0 65.7060 83.0050   1
   3 -17   0 300.536 139.637   1
   3  17   0 190.135 139.245   1
   3  17   0 215.821 114.787   1
  -3 -17   0 300.506 226.024   1
  -3 -17   0 188.821 109.634   1
   4  17   0 10556.1 947.979   1
   4 -17   0 9512.36 1054.89   1
   4  17   0 9318.77 744.912   1
  -4 -17   0 10008.5 1070.23   1
  -4  17   0 9504.26 1589.82   1
   4 -17   0 10172.0 1455.03   1
  -4  17   0 10121.2 1073.64   1
  -4 -17   0 10383.7 783.646   1
   5  17   0 11084.1 921.672   1
  -5  17   0 10381.1 1094.15   1
  -5 -17   0 9884.88 1063.07   1
   5 -17   0 10641.7 1156.69   1
   5  17   0 9930.57 781.015   1
   5 -17   0 11463.7 1482.85   1
  -5  17   0 11059.3 1711.05   1
   6  17   0 12788.6 913.151   1
  -6  17   0 12915.8 1256.93   1
  -6 -17   0 13193.3 1022.17   1
  -6  17   0 14136.5 1940.36   1
   6 -17   0 13007.2 1311.40   1
   6  17   0 13298.5 996.574   1
  -6 -17   0 12322.1 1180.40   1
   6 -17   0 13027.2 1563.54   1
   7  17   0 6541.14 687.177   1
  -7  17   0 6675.99 1317.92   1
   7  17   0 7160.75 734.188   1
   7 -17   0 6223.02 965.555   1
  -7 -17   0 6123.05 849.924   1
   7 -17   0 6655.51 1080.14   1
  -7 -17   0 6905.24 766.641   1
  -7  17   0 6645.19 906.200   1
  -8  17   0 2609.76 876.361   1
   8 -17   0 2234.91 598.557   1
   8 -17   0 3144.76 756.679   1
   8  17   0 2137.38 406.494   1
  -8 -17   0 2591.85 503.538   1
  -8 -17   0 2322.65 534.775   1
   8  17   0 2630.73 465.926   1
  -8  17   0 2872.08 597.144   1
   9 -17   0 827.421 376.669   1
  -9  17   0 806.724 325.502   1
   9  17   0 833.985 273.599   1
   9 -17   0 701.061 339.654   1
  -9  17   0 615.309 458.061   1
  -9 -17   0 645.026 248.499   1
  -9 -17   0 317.322 217.009   1
   9  17   0 697.836 238.744   1
  10  17   0 1879.02 408.059   1
 -10  17   0 2065.10 527.098   1
 -10 -17   0 1628.21 478.327   1
 -10 -17   0 1598.37 463.050   1
 -10  17   0 2056.95 801.038   1
  10 -17   0 2128.04 612.715   1
  10 -17   0 1765.43 560.830   1
  10  17   0 1972.31 444.052   1
  11 -17   0 2021.91 637.677   1
 -11  17   0 1740.41 478.636   1
 -11  17   0 1911.40 865.976   1
  11  17   0 1644.43 392.289   1
  11 -17   0 1585.51 523.385   1
 -11 -17   0 1876.74 524.349   1
  11  17   0 1486.28 377.655   1
 -11 -17   0 1756.04 508.568   1
 -12  17   0 615.353 260.784   1
  12 -17   0 539.494 324.641   1
  12 -17   0 705.742 351.921   1
 -12 -17   0 785.153 341.018   1
  12  17   0 592.109 247.928   1
 -12  17   0 763.658 613.568   1
 -13 -17   0 78.3522 104.138   1
 -13  17   0-16.0319 333.494   1
 -13  17   0-17.0082 100.622   1
  13  17   0 39.4766 58.4294   1
  13 -17   0-186.885 267.169   1
  13  17   0 126.091 147.805   1
 -13 -17   0 155.479 169.328   1
  13 -17   0-7.81211 212.963   1
 -14  17   0 2910.32 1229.30   1
 -14 -17   0 2970.39 703.845   1
 -14  17   0 3248.07 689.702   1
  14 -17   0 2568.33 812.238   1
  14 -17   0 3298.82 811.903   1
  14  17   0 2504.33 535.156   1
  14  17   0 3106.73 673.344   1
 -14 -17   0 2687.11 742.888   1
 -15 -17   0 809.870 383.181   1
  15  17   0 1047.85 362.766   1
 -15  17   0 1106.67 402.802   1
  15  17   0 1027.15 426.149   1
  15 -17   0 1597.07 619.463   1
  15 -17   0 1391.89 561.888   1
 -15  17   0 962.557 771.354   1
 -15 -17   0 1147.67 514.527   1
 -16  17   0 6824.87 1806.55   1
 -16 -17   0 9333.02 1337.10   1
  16 -17   0 7919.29 1493.38   1
 -16  17   0 9102.86 1196.38   1
  16  17   0 8519.50 1047.80   1
 -16 -17   0 8340.69 1408.30   1
  16 -17   0 7284.07 1377.43   1
  16  17   0 8585.35 1223.49   1
 -17 -17   0 3147.25 810.003   1
 -17  17   0 2540.83 1146.32   1
  17 -17   0 3028.31 779.833   1
  17  17   0 3333.74 678.762   1
  17  17   0 3129.69 790.458   1
 -17  17   0 2962.72 661.193   1
 -17 -17   0 2608.55 822.438   1
  17 -17   0 2856.99 946.385   1
 -18  17   0 6452.19 1007.08   1
  18  17   0 5489.03 883.812   1
  18  17   0 5718.17 1096.65   1
  18 -17   0 6119.33 1317.04   1
 -18  17   0 4493.84 1600.47   1
  18 -17   0 5208.75 1116.56   1
 -18 -17   0 6598.81 1200.45   1
 -18 -17   0 5787.85 1217.16   1
  19  17   0 3456.35 889.979   1
  19  17   0 1830.36 574.329   1
 -19  17   0 3222.61 737.489   1
  19 -17   0 2529.51 713.619   1
 -19 -17   0 3405.57 957.939   1
 -19 -17   0 3174.16 1009.64   1
  19 -17   0 3798.97 1064.54   1
 -19  17   0 290.768 642.837   1
  20  17   0 3572.19 811.694   1
 -20 -17   0 3473.54 1092.67   1
 -20 -17   0 3323.98 925.052   1
  20 -17   0 3190.78 892.120   1
 -20  17   0 4240.14 912.854   1
 -20  17   0 2784.22 1664.50   1
  20 -17   0 3728.44 1094.76   1
  20  17   0 4453.76 1029.12   1
 -21  17   0 904.754 957.750   1
  21 -17   0 1601.94 533.954   1
  21 -17   0 2128.66 815.630   1
 -21  17   0-250.571 270.267   1
   0 -18   0 507.026 189.913   1
   0  18   0 396.138 201.547   1
   0  18   0 899.002 460.478   1
   0 -18   0 284.625 335.173   1
  -1 -18   0 326.303 242.554   1
  -1  18   0 255.256 181.923   1
   1  18   0 223.172 202.184   1
   1 -18   0 318.800 188.360   1
   1  18   0 404.563 195.819   1
  -1 -18   0 234.548 122.369   1
   1 -18   0 260.058 115.458   1
  -1  18   0 189.316 238.762   1
   2  18   0 43408.3 2213.43   1
   2 -18   0 41930.9 2023.22   1
  -2  18   0 41903.4 2198.32   1
  -2 -18   0 43411.4 1619.48   1
  -2  18   0 42153.1 3206.23   1
   2  18   0 39115.9 1690.75   1
  -2 -18   0 38268.2 2443.30   1
   2 -18   0 38507.7 3195.47   1
   3 -18   0 59149.7 2535.00   1
  -3  18   0 56165.6 2522.29   1
   3  18   0 61292.9 2433.88   1
  -3  18   0 57097.4 3817.68   1
   3 -18   0 57611.4 3671.98   1
   3  18   0 53935.1 1886.53   1
  -3 -18   0 54911.8 2787.11   1
  -3 -18   0 57385.0 1874.00   1
  -4  18   0 57221.6 2652.35   1
  -4  18   0 57802.7 3975.75   1
  -4 -18   0 60213.5 1929.59   1
  -4 -18   0 52281.5 2584.73   1
   4  18   0 53894.3 1868.72   1
   4  18   0 61920.0 2319.13   1
   4 -18   0 60587.4 2682.26   1
   4 -18   0 56730.2 3586.31   1
   5 -18   0 100440. 4546.35   1
  -5 -18   0 92461.7 3346.66   1
   5  18   0 96005.5 2475.19   1
  -5  18   0 105836. 3625.86   1
  -5  18   0 99180.0 5279.74   1
  -5 -18   0 103761. 2705.29   1
   5 -18   0 100482. 3634.68   1
  -6  18   0 40.2398 142.224   1
  -6 -18   0 178.053 194.157   1
  -6 -18   0 93.0557 83.7025   1
   6  18   0 84.5167 125.908   1
   6  18   0 2.70268 37.9458   1
   6 -18   0 60.8434 80.4151   1
   6 -18   0 63.4236 140.937   1
  -6  18   0 22.8336 326.805   1
   7 -18   0 5251.61 898.941   1
  -7  18   0 5356.58 835.049   1
  -7 -18   0 4890.77 770.033   1
   7 -18   0 6240.70 1106.24   1
   7  18   0 5036.15 603.795   1
  -7  18   0 5057.17 1262.33   1
  -7 -18   0 5815.35 720.249   1
   7  18   0 5805.76 678.383   1
  -8 -18   0 5362.67 832.253   1
  -8  18   0 5614.05 1352.79   1
  -8  18   0 6080.31 904.726   1
   8  18   0 5467.44 655.113   1
  -8 -18   0 5862.55 780.113   1
   8  18   0 5246.98 674.359   1
   8 -18   0 5562.99 1018.88   1
   8 -18   0 6154.43 1004.78   1
   9 -18   0 6536.44 1089.63   1
   9  18   0 5726.67 724.358   1
  -9  18   0 5881.35 1355.86   1
  -9  18   0 5730.41 859.590   1
   9  18   0 5641.20 683.560   1
  -9 -18   0 5903.21 832.989   1
   9 -18   0 5691.68 1070.91   1
  -9 -18   0 5687.22 883.637   1
 -10  18   0 7553.81 1015.35   1
  10 -18   0 7474.93 1197.91   1
  10  18   0 7523.79 875.645   1
 -10  18   0 6791.58 1560.47   1
  10  18   0 8061.73 855.650   1
 -10 -18   0 7402.72 1019.01   1
  10 -18   0 7403.79 1177.36   1
 -10 -18   0 7471.29 993.052   1
 -11 -18   0 4866.77 805.958   1
 -11 -18   0 4418.53 795.144   1
  11  18   0 4617.63 703.674   1
  11 -18   0 4534.65 983.344   1
  11 -18   0 5108.19 996.877   1
  11  18   0 4629.07 664.422   1
 -11  18   0 4413.76 1334.73   1
 -11  18   0 4840.70 827.560   1
 -12 -18   0 4664.38 861.311   1
  12  18   0 5085.26 726.326   1
 -12  18   0 3680.18 1248.19   1
  12  18   0 4665.33 749.365   1
 -12  18   0 4133.72 780.140   1
  12 -18   0 4028.49 910.085   1
  12 -18   0 4989.71 1046.56   1
 -12 -18   0 3943.41 775.306   1
 -13  18   0 12456.7 2157.47   1
  13 -18   0 13416.9 1627.62   1
  13 -18   0 12710.2 1673.86   1
  13  18   0 12956.4 1325.11   1
 -13 -18   0 14490.6 1545.33   1
 -13  18   0 13085.4 1379.65   1
  13  18   0 13187.4 1203.87   1
 -13 -18   0 12807.6 1503.82   1
 -14  18   0 746.862 329.585   1
  14  18   0 578.011 260.978   1
  14  18   0 293.471 209.922   1
  14 -18   0 211.878 176.023   1
 -14 -18   0 465.244 274.327   1
  14 -18   0 272.014 232.949   1
 -14 -18   0 383.024 296.721   1
 -14  18   0 71.4352 258.044   1
  15 -18   0 75.9002 157.727   1
 -15  18   0 57.0189 312.871   1
  15  18   0 84.5232 137.245   1
 -15 -18   0 42.8607 274.048   1
 -15 -18   0-68.5547 144.536   1
  15 -18   0 75.2813 113.641   1
  15  18   0 52.4078 96.8096   1
 -15  18   0 91.6499 163.600   1
 -16  18   0-928.341 717.240   1
 -16 -18   0-32.0831 151.902   1
 -16 -18   0 56.5378 303.131   1
 -16  18   0-31.2166 120.981   1
  16  18   0 179.691 248.171   1
  16 -18   0-206.883 298.020   1
  16 -18   0-182.980 225.307   1
  16  18   0-252.160 235.826   1
 -17 -18   0 51.1391 236.750   1
  17 -18   0-289.175 341.300   1
 -17  18   0 12.8633 110.837   1
  17  18   0 46.7911 113.092   1
  17  18   0-155.457 178.372   1
 -17 -18   0-222.905 272.194   1
  17 -18   0-12.0975 190.191   1
 -17  18   0 108.410 370.645   1
  18 -18   0 1075.04 569.608   1
  18 -18   0 363.210 336.867   1
 -18 -18   0 350.266 342.093   1
 -18  18   0 996.182 405.094   1
 -18 -18   0 713.512 485.951   1
  18  18   0 951.456 442.132   1
 -18  18   0-69.5946 787.330   1
  18  18   0 924.459 384.672   1
 -19  18   0-321.480 529.421   1
  19  18   0 517.242 362.370   1
  19  18   0 166.798 221.049   1
  19 -18   0 53.9427 371.405   1
 -19 -18   0-172.083 365.998   1
 -19 -18   0 29.2646 200.275   1
  19 -18   0 344.487 284.489   1
 -20  18   0-238.771 321.079   1
  20 -18   0-355.800 431.954   1
  20  18   0-12.9163 167.324   1
  20 -18   0-56.6736 434.567   1
 -20 -18   0 290.259 329.586   1
 -20  18   0-631.184 665.808   1
 -20 -18   0-93.3323 368.751   1
  20  18   0-230.110 306.006   1
 -21  18   0-1060.55 1279.25   1
  21 -18   0-163.706 595.610   1
   0 -19   0 114.157 332.736   1
   0  19   0 77.4646 173.615   1
   0  19   0-94.4971 52.2976   1
   0 -19   0 47.3892 94.8174   1
  -1 -19   0 25.5462 44.0014   1
   1  19   0-150.819 242.464   1
  -1  19   0-4.48573 111.753   1
   1 -19   0 73.8770 40.5808   1
   1 -19   0-10.5322 321.110   1
  -1  19   0 154.340 211.442   1
  -1 -19   0 312.072 349.825   1
   1  19   0-3.48113 86.7234   1
   2 -19   0 566.909 230.058   1
  -2  19   0 222.163 155.189   1
   2 -19   0 506.863 384.029   1
   2  19   0 673.243 227.408   1
  -2 -19   0 718.923 388.271   1
  -2 -19   0 724.083 202.579   1
  -2  19   0 689.019 275.236   1
   2  19   0 547.317 229.433   1
   3 -19   0 974.846 554.261   1
   3  19   0 763.810 232.717   1
  -3  19   0 499.611 418.352   1
  -3  19   0 458.436 246.372   1
   3 -19   0 595.198 278.364   1
  -3 -19   0 745.867 214.008   1
   3  19   0 643.543 237.842   1
  -3 -19   0 504.562 235.980   1
  -4  19   0 2222.12 763.569   1
  -4 -19   0 3282.14 456.530   1
   4 -19   0 2894.50 585.104   1
  -4 -19   0 2945.73 653.921   1
   4 -19   0 2711.71 746.989   1
  -4  19   0 3169.32 635.797   1
   4  19   0 2915.41 448.549   1
   4  19   0 3488.23 572.133   1
   5 -19   0 3253.80 663.492   1
  -5 -19   0 3591.80 499.003   1
  -5  19   0 3100.73 1009.04   1
   5  19   0 3750.72 594.086   1
   5 -19   0 3543.08 917.598   1
  -5 -19   0 3499.14 676.961   1
   5  19   0 3147.02 458.738   1
  -5  19   0 3162.44 634.061   1
  -6  19   0 9100.47 1674.75   1
   6 -19   0 9020.86 1149.13   1
   6  19   0 9020.69 783.623   1
  -6  19   0 9545.61 1122.25   1
  -6 -19   0 8996.27 873.685   1
   6  19   0 9726.45 891.000   1
   6 -19   0 9921.70 1440.26   1
  -6 -19   0 9115.54 1070.49   1
   7  19   0 1547.61 347.656   1
  -7 -19   0 1362.39 414.510   1
  -7  19   0 1240.66 407.527   1
   7 -19   0 1065.79 404.066   1
   7 -19   0 1266.93 460.218   1
  -7  19   0 1448.44 754.651   1
   7  19   0 1163.16 300.978   1
  -7 -19   0 1340.87 336.634   1
   8  19   0 17159.0 1165.25   1
   8 -19   0 18523.8 1724.37   1
  -8 -19   0 16670.4 1307.05   1
  -8  19   0 16835.2 2318.63   1
   8  19   0 16678.4 1210.90   1
  -8 -19   0 16566.1 1471.40   1
   8 -19   0 16660.6 1823.22   1
  -8  19   0 17351.4 1547.64   1
   9  19   0 6153.92 731.135   1
   9 -19   0 7400.11 1120.97   1
  -9  19   0 5931.48 1414.07   1
  -9 -19   0 5672.76 834.561   1
  -9  19   0 6355.46 930.377   1
  -9 -19   0 5365.27 869.070   1
   9  19   0 5917.12 745.297   1
   9 -19   0 5973.21 1069.68   1
  10  19   0 10385.7 994.517   1
  10 -19   0 11097.6 1487.23   1
  10 -19   0 12021.7 1542.45   1
  10  19   0 10693.6 1050.69   1
 -10  19   0 11293.4 1252.09   1
 -10 -19   0 9877.16 1208.60   1
 -10  19   0 11080.3 2001.47   1
 -10 -19   0 10815.2 1190.54   1
  11 -19   0 87.6942 129.730   1
 -11 -19   0 6.19076 59.7536   1
  11  19   0 169.569 136.979   1
  11  19   0 381.165 244.154   1
 -11 -19   0 63.6679 146.953   1
  11 -19   0 49.9644 140.506   1
 -11  19   0 135.522 208.325   1
 -11  19   0 274.955 293.149   1
  12  19   0 500.556 254.197   1
 -12  19   0 193.476 413.091   1
 -12 -19   0 389.102 255.554   1
 -12 -19   0 261.896 231.685   1
  12  19   0 310.236 204.684   1
 -12  19   0 377.142 263.022   1
  12 -19   0 220.881 156.299   1
  12 -19   0 455.228 340.715   1
 -13  19   0 10687.8 2156.22   1
  13 -19   0 12510.6 1738.00   1
  13  19   0 12487.0 1289.79   1
  13  19   0 13472.1 1216.90   1
 -13 -19   0 11770.7 1483.53   1
  13 -19   0 12462.5 1586.27   1
 -13 -19   0 12814.2 1480.14   1
 -13  19   0 13303.7 1403.27   1
 -14  19   0 1008.45 614.856   1
 -14 -19   0 1437.20 515.426   1
  14 -19   0 1332.97 565.206   1
 -14 -19   0 710.110 372.077   1
  14  19   0 992.441 388.869   1
 -14  19   0 1161.62 442.270   1
  14  19   0 873.066 326.359   1
  14 -19   0 1416.73 591.397   1
 -15 -19   0 859.823 443.669   1
 -15  19   0 740.805 420.496   1
 -15  19   0 1085.39 425.409   1
  15 -19   0 651.261 453.800   1
  15  19   0 964.351 403.448   1
 -15 -19   0 875.384 417.548   1
  15 -19   0 483.530 348.663   1
  15  19   0 828.339 342.029   1
  16  19   0 1600.49 430.116   1
  16 -19   0 1310.13 486.875   1
 -16 -19   0 1485.70 514.529   1
 -16  19   0 1299.71 451.361   1
 -16  19   0 1424.49 821.506   1
 -16 -19   0 1463.81 567.908   1
  16  19   0 1149.21 461.811   1
  16 -19   0 1695.06 688.701   1
  17  19   0 89.4860 171.770   1
 -17 -19   0-61.5448 252.224   1
 -17  19   0-156.547 229.974   1
  17 -19   0 391.288 567.722   1
 -17  19   0 354.876 658.982   1
  17  19   0-140.973 244.707   1
  17 -19   0 170.476 235.893   1
 -17 -19   0-123.354 291.895   1
 -18 -19   0 6560.86 1377.12   1
  18 -19   0 8313.37 1678.50   1
  18 -19   0 7939.76 1344.50   1
 -18  19   0 8500.46 1189.47   1
  18  19   0 6183.89 1114.51   1
 -18 -19   0 6956.94 1273.02   1
  18  19   0 6625.77 983.878   1
 -18  19   0 5803.82 1967.77   1
  19  19   0 210.157 166.478   1
 -19 -19   0 819.112 506.086   1
 -19 -19   0 987.159 556.218   1
  19  19   0 916.820 510.561   1
 -20 -19   0 1422.18 839.616   1
  20 -19   0 1255.46 602.842   1
  20  19   0 2601.68 773.407   1
 -20  19   0 1581.10 494.673   1
  20  19   0 1398.23 446.053   1
 -20 -19   0 1792.30 699.183   1
  20 -19   0 1297.24 524.942   1
 -20  19   0 1205.04 895.626   1
   0  20   0 1913.03 622.284   1
   0  20   0 1682.03 424.058   1
   0 -20   0 1684.62 382.101   1
   0 -20   0 1356.53 681.554   1
   1  20   0 4862.45 875.949   1
   1 -20   0 3869.72 1045.65   1
  -1 -20   0 5299.62 627.428   1
  -1  20   0 4564.31 742.182   1
  -1 -20   0 4009.53 891.947   1
   1  20   0 4676.38 647.178   1
   1 -20   0 4465.81 631.285   1
  -1  20   0 5366.97 1077.96   1
   2  20   0 48114.9 1988.79   1
   2  20   0 53857.7 2647.62   1
   2 -20   0 45891.7 2189.26   1
  -2 -20   0 53731.9 1912.74   1
  -2 -20   0 46683.9 2882.26   1
  -2  20   0 50541.4 2517.33   1
  -2  20   0 48037.5 3539.83   1
   2 -20   0 49497.4 3833.65   1
   3  20   0 30625.5 1513.69   1
  -3 -20   0 36494.7 1558.92   1
  -3 -20   0 29157.8 2175.95   1
  -3  20   0 33989.0 2064.36   1
   3 -20   0 34704.8 1998.32   1
   3 -20   0 35663.9 3038.28   1
   3  20   0 35678.9 1970.59   1
  -3  20   0 34792.0 3087.30   1
  -4  20   0 383509. 7034.09   1
  -4  20   0 426958. 11207.6   1
  -4 -20   0 389052. 5170.66   1
   4 -20   0 398070. 7068.77   1
   4  20   0 352340. 5041.36   1
   4  20   0 412995. 6374.85   1
   4 -20   0 409855. 10082.6   1
  -4 -20   0 348153. 7213.76   1
   5  20   0 317.572 158.650   1
   5 -20   0 406.668 214.830   1
  -5  20   0 261.144 215.275   1
   5 -20   0 729.014 442.457   1
   5  20   0 483.677 225.664   1
  -5  20   0 360.715 431.412   1
  -5 -20   0 373.292 295.710   1
  -5 -20   0 346.903 173.653   1
   6 -20   0 79542.0 4201.90   1
   6  20   0 80249.3 2626.90   1
  -6 -20   0 81096.1 2664.54   1
  -6  20   0 77490.4 3264.44   1
  -6  20   0 77832.9 4977.62   1
   6 -20   0 80177.6 3448.94   1
   6  20   0 70177.9 2271.26   1
  -6 -20   0 72061.8 3167.06   1
  -7 -20   0 454.156 243.568   1
  -7 -20   0 662.912 245.804   1
   7 -20   0 455.937 286.257   1
  -7  20   0 437.400 259.709   1
  -7  20   0 663.710 543.130   1
   7 -20   0 252.074 146.227   1
   7  20   0 435.913 184.961   1
   7  20   0 589.237 230.952   1
  -8  20   0 62145.4 4590.42   1
   8 -20   0 66088.5 3361.39   1
   8  20   0 56919.3 2166.55   1
   8  20   0 63423.5 2393.87   1
  -8  20   0 63931.9 3039.82   1
  -8 -20   0 58720.8 2894.72   1
   8 -20   0 68582.2 3733.76   1
  -8 -20   0 65064.0 2610.33   1
  -9 -20   0 8080.85 975.724   1
  -9 -20   0 6464.97 951.175   1
  -9  20   0 7478.75 1044.37   1
  -9  20   0 7036.38 1584.17   1
   9  20   0 7813.14 824.339   1
   9 -20   0 7664.14 1185.79   1
   9 -20   0 8321.10 1297.41   1
   9  20   0 8648.93 904.767   1
  10  20   0 16036.8 1291.65   1
 -10 -20   0 15061.9 1515.40   1
 -10  20   0 16470.4 1532.96   1
  10 -20   0 15964.6 1812.73   1
 -10  20   0 15949.1 2419.95   1
  10  20   0 14905.4 1187.44   1
 -10 -20   0 15559.0 1423.44   1
  10 -20   0 16117.6 1762.70   1
 -11 -20   0 5572.37 888.761   1
 -11 -20   0 6864.45 1017.23   1
  11 -20   0 6389.90 1140.70   1
  11  20   0 6316.64 832.459   1
 -11  20   0 6404.24 1540.32   1
  11  20   0 6539.54 783.627   1
  11 -20   0 6421.35 1142.14   1
 -11  20   0 6781.00 974.173   1
  12 -20   0 8367.05 1381.33   1
 -12 -20   0 7515.52 1081.91   1
 -12 -20   0 8067.90 1175.65   1
 -12  20   0 7971.72 1815.62   1
  12  20   0 8290.74 1016.30   1
  12  20   0 7741.92 919.306   1
  13 -20   0 319.147 330.982   1
 -13 -20   0-98.0659 91.0251   1
 -13 -20   0-93.7425 266.619   1
 -13  20   0 357.688 608.614   1
  13  20   0-153.170 207.528   1
 -13  20   0 18.1424 145.670   1
  13  20   0-4.52697 105.691   1
  13 -20   0-16.9268 152.527   1
 -14  20   0 167.417 222.646   1
  14  20   0-14.3857 85.5458   1
 -14  20   0-169.311 245.323   1
  14 -20   0 440.257 322.698   1
  14  20   0 137.274 172.850   1
 -14 -20   0 53.3465 143.331   1
 -14 -20   0 200.057 187.219   1
  14 -20   0-51.5467 177.155   1
 -15  20   0 626.470 596.330   1
 -15 -20   0 1028.10 488.093   1
  15  20   0 628.442 303.205   1
  15 -20   0 581.334 474.784   1
  15 -20   0 671.824 455.990   1
  15  20   0 740.987 359.932   1
 -15  20   0 782.714 294.465   1
 -15 -20   0 751.850 415.488   1
  16 -20   0 1566.30 607.522   1
 -16 -20   0 1232.75 482.788   1
 -16  20   0 1954.04 557.011   1
  16  20   0 1208.03 428.393   1
  16  20   0 1394.82 487.625   1
  16 -20   0 1246.17 575.868   1
 -16  20   0 1178.24 892.344   1
 -16 -20   0 1354.21 548.340   1
 -17  20   0-90.6664 480.631   1
 -17 -20   0 173.096 146.636   1
 -17  20   0 311.220 279.204   1
  17  20   0 271.635 266.268   1
  17  20   0 463.828 273.824   1
 -17 -20   0 460.669 330.061   1
  17 -20   0 366.893 309.047   1
  17 -20   0 296.207 381.307   1
  18  20   0 1980.12 661.977   1
 -18  20   0 1842.18 560.878   1
  18 -20   0 871.712 587.719   1
  18 -20   0 1778.20 653.597   1
 -18  20   0 1547.84 1033.48   1
 -18 -20   0 2039.93 713.899   1
  18  20   0 1550.92 462.493   1
 -18 -20   0 1446.00 676.011   1
 -19  20   0 154.362 269.203   1
  19 -20   0 355.590 323.534   1
 -19  20   0 1362.44 968.105   1
 -19 -20   0 398.683 435.379   1
  19  20   0-110.169 253.873   1
  19  20   0-111.611 213.176   1
 -19 -20   0 276.025 384.392   1
  20 -20   0 1667.50 622.134   1
  20 -20   0 430.919 589.473   1
 -20 -20   0 650.853 529.712   1
 -20  20   0 736.731 847.310   1
 -20  20   0-109.566 267.290   1
  20  20   0 1035.30 514.175   1
 -20 -20   0 418.862 487.610   1
  20  20   0 882.995 378.564   1
   0 -21   0 75.4488 59.6795   1
   0  21   0-13.7211 103.511   1
   0 -21   0-222.504 341.221   1
   0  21   0 252.426 268.684   1
  -1 -21   0 423.977 177.552   1
  -1  21   0 148.276 67.9038   1
   1 -21   0 219.917 168.480   1
  -1  21   0 387.747 302.538   1
   1 -21   0 468.943 223.369   1
  -1 -21   0 463.140 338.114   1
   1  21   0 385.699 203.378   1
   1  21   0 504.836 331.208   1
  -2 -21   0 3443.76 505.094   1
   2  21   0 3653.46 706.182   1
   2  21   0 2925.19 535.060   1
   2 -21   0 3654.06 627.898   1
  -2  21   0 4266.02 1068.64   1
  -2 -21   0 3021.01 753.671   1
  -2  21   0 3176.56 645.290   1
   2 -21   0 3834.25 1023.64   1
  -3  21   0 4817.06 1095.88   1
   3 -21   0 3980.24 694.789   1
  -3 -21   0 3736.72 836.173   1
   3  21   0 3608.00 546.024   1
  -3 -21   0 4258.73 548.604   1
   3 -21   0 4520.46 1112.24   1
  -3  21   0 3815.60 723.159   1
   3  21   0 4172.98 703.129   1
   4  21   0 17165.6 1149.20   1
  -4 -21   0 18983.3 1148.03   1
  -4  21   0 19585.4 2400.27   1
   4 -21   0 19384.3 1577.52   1
  -4  21   0 18740.0 1594.31   1
  -4 -21   0 16545.3 1627.59   1
   4 -21   0 16479.4 2103.80   1
   4  21   0 18542.4 1382.98   1
   5 -21   0 2855.92 635.391   1
   5  21   0 2988.98 545.665   1
  -5 -21   0 2865.75 454.780   1
  -5 -21   0 2807.76 646.592   1
  -5  21   0 3448.36 1068.85   1
   5 -21   0 2938.03 839.072   1
   5  21   0 2447.30 416.061   1
  -5  21   0 3098.24 667.390   1
  -6 -21   0 12052.6 1324.45   1
  -6  21   0 13472.4 1371.03   1
  -6 -21   0 14720.9 1148.53   1
   6 -21   0 14132.2 1794.59   1
  -6  21   0 13915.8 2135.41   1
   6  21   0 12844.0 988.848   1
   6  21   0 13997.9 1123.44   1
   6 -21   0 14656.8 1505.96   1
  -7  21   0 1685.14 477.230   1
   7 -21   0 1693.57 528.426   1
   7  21   0 1872.05 392.323   1
   7  21   0 1643.71 353.588   1
  -7  21   0 2122.25 843.957   1
  -7 -21   0 2132.04 441.090   1
   7 -21   0 1301.76 492.680   1
  -7 -21   0 1299.25 413.603   1
  -8 -21   0 17489.3 1617.53   1
   8 -21   0 20955.4 1904.71   1
  -8 -21   0 19504.3 1433.32   1
   8  21   0 19025.0 1259.78   1
   8  21   0 19266.1 1338.70   1
  -8  21   0 21126.3 1761.57   1
   8 -21   0 21664.2 2153.12   1
  -8  21   0 19326.7 2655.37   1
   9  21   0 171.541 124.603   1
  -9 -21   0 224.483 162.725   1
  -9  21   0 295.757 224.056   1
  -9 -21   0 325.975 197.204   1
   9 -21   0 67.1517 187.669   1
   9  21   0 315.713 173.972   1
  -9  21   0 531.784 501.614   1
   9 -21   0 271.048 303.172   1
  10  21   0 2265.30 471.294   1
  10  21   0 2434.31 490.131   1
  10 -21   0 3309.31 813.675   1
 -10 -21   0 2610.36 634.566   1
 -10  21   0 1873.11 812.079   1
 -10  21   0 2628.36 622.862   1
 -10 -21   0 2365.39 539.297   1
  10 -21   0 2579.47 768.224   1
  11 -21   0 2368.27 675.482   1
 -11  21   0 2609.07 610.778   1
 -11 -21   0 1829.78 533.112   1
  11 -21   0 2168.57 717.203   1
  11  21   0 2162.32 488.511   1
 -11  21   0 2516.08 1029.92   1
  12 -21   0 961.105 477.157   1
  12  21   0 750.719 280.568   1
  12  21   0 732.892 297.326   1
 -12 -21   0 742.003 370.737   1
 -12 -21   0 752.031 375.077   1
 -13  21   0 537.453 299.437   1
  13 -21   0 530.207 362.897   1
  13  21   0 395.089 219.193   1
  13 -21   0 117.479 128.126   1
 -13  21   0 385.110 518.149   1
 -13 -21   0 252.935 176.074   1
  13  21   0 423.229 239.409   1
 -13 -21   0 413.671 295.679   1
  14 -21   0 5357.67 1179.07   1
 -14  21   0 3799.91 1277.77   1
 -14  21   0 4349.02 810.507   1
 -14 -21   0 4507.61 951.785   1
  14  21   0 4323.36 789.718   1
  14 -21   0 4448.77 941.179   1
 -14 -21   0 4256.06 899.742   1
  14  21   0 4379.82 729.381   1
 -15  21   0 951.091 729.673   1
 -15 -21   0 1157.56 489.124   1
  15 -21   0 1020.20 458.991   1
 -15  21   0 1266.27 435.890   1
 -15 -21   0 755.103 377.418   1
  15 -21   0 941.722 430.369   1
  15  21   0 1304.92 414.437   1
  15  21   0 1108.59 413.042   1
 -16  21   0 8366.17 1140.00   1
  16  21   0 8008.73 1160.90   1
  16 -21   0 6993.77 1426.63   1
 -16 -21   0 7020.34 1248.60   1
 -16  21   0 6986.27 1922.30   1
  16 -21   0 6775.73 1215.55   1
  16  21   0 7334.74 996.964   1
 -16 -21   0 6933.19 1238.62   1
  17 -21   0 2299.97 833.517   1
  17  21   0 3255.38 665.193   1
  17 -21   0 3959.14 1074.56   1
 -17 -21   0 2237.78 770.045   1
  17  21   0 2462.48 695.065   1
 -17  21   0 2827.93 1396.41   1
 -17  21   0 4141.23 819.254   1
 -17 -21   0 3382.34 877.663   1
  18 -21   0 17051.4 1967.86   1
  18  21   0 15835.2 1512.92   1
  18 -21   0 15078.5 2157.77   1
 -18  21   0 15137.5 2999.40   1
 -18 -21   0 14292.6 1962.23   1
  18  21   0 15354.8 1777.30   1
 -18 -21   0 16509.6 2003.27   1
 -18  21   0 14505.4 1609.14   1
  19  21   0 217.836 214.317   1
  19 -21   0 592.659 477.963   1
 -19  21   0 127.580 237.126   1
 -19 -21   0-20.9289 322.158   1
 -19  21   0-1048.15 993.606   1
  19  21   0 409.053 385.927   1
  19 -21   0 372.401 357.686   1
 -19 -21   0 23.9159 242.737   1
  20  21   0 10390.3 1568.43   1
  20  21   0 8837.99 1382.74   1
 -20 -21   0 11271.1 1736.22   1
 -20  21   0 11509.3 2937.43   1
  20 -21   0 8791.87 1709.95   1
 -20 -21   0 7429.85 1595.07   1
  20 -21   0 7982.79 1336.93   1
   0  22   0 44717.2 3015.50   1
   0 -22   0 39816.0 3411.24   1
   0 -22   0 42804.1 1965.79   1
   0  22   0 43088.8 2273.93   1
  -1  22   0 258.383 225.643   1
  -1 -22   0 3.25390 73.5418   1
  -1 -22   0-18.6665 137.977   1
   1 -22   0-3.91494 55.3492   1
   1 -22   0-229.647 301.028   1
  -1  22   0-168.180 135.099   1
   1  22   0-16.6947 67.1210   1
   1  22   0 131.892 181.074   1
   2  22   0 21997.1 1785.01   1
   2 -22   0 17822.0 1411.66   1
   2 -22   0 20094.1 2529.88   1
  -2 -22   0 18614.3 1905.07   1
  -2  22   0 18397.6 2196.44   1
  -2 -22   0 20126.4 1239.02   1
  -2  22   0 19315.7 1636.78   1
   2  22   0 16754.8 1247.70   1
  -3  22   0 1806.29 508.534   1
  -3 -22   0 2030.62 385.908   1
  -3 -22   0 2327.55 642.758   1
  -3  22   0 2586.90 865.951   1
   3  22   0 1656.27 382.123   1
   3  22   0 2560.99 572.735   1
   3 -22   0 1980.12 506.264   1
   3 -22   0 1995.24 801.692   1
  -4  22   0 49895.6 3981.73   1
  -4 -22   0 51831.8 1932.71   1
   4 -22   0 45755.6 2473.20   1
   4  22   0 43890.1 1885.97   1
  -4  22   0 47970.6 2598.45   1
   4 -22   0 46950.0 3588.80   1
  -4 -22   0 44210.6 2753.07   1
   4  22   0 49756.6 2311.57   1
   5  22   0 3333.42 590.410   1
   5 -22   0 2655.74 860.160   1
   5 -22   0 3228.52 669.991   1
  -5 -22   0 3200.88 497.790   1
  -5  22   0 3388.77 703.713   1
  -5  22   0 2153.01 735.016   1
  -5 -22   0 2894.96 680.956   1
   5  22   0 2552.39 446.339   1
   6 -22   0 25133.5 1972.76   1
   6  22   0 21752.5 1307.21   1
  -6 -22   0 22440.9 1863.38   1
   6 -22   0 24724.1 2468.68   1
  -6  22   0 24807.3 2934.94   1
  -6  22   0 24124.2 1886.47   1
   6  22   0 25673.3 1557.32   1
  -7 -22   0 5729.88 754.828   1
  -7 -22   0 5826.31 933.957   1
  -7  22   0 6132.43 968.856   1
   7 -22   0 5980.08 1013.76   1
   7  22   0 5500.10 662.859   1
  -7  22   0 5168.78 1366.91   1
   7 -22   0 4920.74 1053.01   1
   7  22   0 6448.71 772.371   1
  -8 -22   0 17598.9 1673.17   1
  -8 -22   0 19915.6 1446.97   1
  -8  22   0 20708.5 2762.28   1
  -8  22   0 21067.5 1791.57   1
   8  22   0 18122.8 1244.71   1
   8 -22   0 21225.8 2176.73   1
   8  22   0 20660.3 1397.21   1
   8 -22   0 19539.5 1898.99   1
   9 -22   0 9443.98 1446.55   1
  -9  22   0 9439.84 1883.11   1
   9  22   0 9366.94 920.012   1
  -9  22   0 10078.2 1242.54   1
  -9 -22   0 8384.46 1154.89   1
   9 -22   0 10407.0 1420.87   1
  -9 -22   0 9702.39 1069.18   1
   9  22   0 9872.32 995.142   1
  10  22   0 193.799 137.688   1
  10 -22   0 105.343 243.708   1
  10 -22   0 252.593 306.753   1
 -10 -22   0 162.738 127.194   1
  10  22   0-76.6670 196.502   1
 -10  22   0 61.9410 105.293   1
 -10  22   0 289.359 283.215   1
 -10 -22   0 100.089 172.009   1
 -11  22   0 1203.34 641.711   1
  11 -22   0 2080.71 674.691   1
  11 -22   0 1928.43 698.574   1
 -11  22   0 2347.70 596.455   1
  12  22   0 6076.01 850.129   1
 -12 -22   0 5642.01 954.411   1
  12  22   0 5836.76 784.591   1
 -12 -22   0 5982.17 1041.72   1
  13 -22   0 306.414 286.141   1
 -13  22   0 284.530 398.847   1
 -13  22   0 126.322 170.706   1
  13 -22   0 143.292 222.834   1
  13  22   0 282.698 206.765   1
 -13 -22   0 163.083 131.370   1
 -13 -22   0 84.3044 120.449   1
  13  22   0 27.7391 138.687   1
 -14  22   0 128.016 190.211   1
 -14 -22   0 24.2418 191.398   1
 -14  22   0 119.640 245.203   1
  14 -22   0 44.8934 245.719   1
  14  22   0 216.618 189.393   1
  14 -22   0 358.325 318.787   1
 -14 -22   0 394.539 284.920   1
  14  22   0 14.6878 76.3571   1
  15  22   0 758.173 366.891   1
  15 -22   0 669.022 399.594   1
 -15 -22   0 516.198 272.971   1
  15 -22   0 1331.67 617.316   1
 -15 -22   0 501.456 304.775   1
 -15  22   0 126.795 451.940   1
 -15  22   0 794.026 402.639   1
  15  22   0 913.793 351.513   1
  16 -22   0 65.2567 263.028   1
 -16  22   0 46.6933 89.8732   1
  16  22   0 305.263 224.235   1
 -16 -22   0 204.350 306.575   1
  16 -22   0 249.111 327.408   1
  16  22   0 54.3209 90.9550   1
 -16  22   0-491.987 636.769   1
 -16 -22   0 372.026 363.579   1
  17  22   0 99.4100 138.523   1
 -17 -22   0 199.997 249.527   1
 -17  22   0 352.590 236.077   1
  17 -22   0 56.8809 258.374   1
  17  22   0 216.656 198.227   1
 -17  22   0 143.113 660.924   1
  17 -22   0 262.852 199.756   1
 -17 -22   0 275.558 296.351   1
 -18 -22   0-100.983 309.682   1
  18 -22   0 13.2150 478.358   1
  18  22   0 316.526 208.603   1
 -18 -22   0 10.9408 186.800   1
  18  22   0-325.533 353.457   1
 -18  22   0-930.418 837.229   1
  18 -22   0-47.9197 164.395   1
 -18  22   0 201.486 240.042   1
 -19 -22   0 613.012 574.330   1
  19 -22   0 738.012 562.220   1
  19 -22   0 974.081 538.628   1
 -19  22   0 106.823 494.264   1
  19  22   0 719.769 302.714   1
 -19 -22   0 800.787 551.693   1
 -19  22   0 728.557 326.872   1
  19  22   0 739.298 446.139   1
 -20 -22   0-91.1333 466.735   1
  20 -22   0-354.050 397.135   1
  20 -22   0-789.664 563.604   1
 -20  22   0-877.154 950.408   1
  20  22   0 207.931 350.589   1
 -20 -22   0-481.377 441.969   1
  20  22   0 373.786 251.212   1
 -20  22   0 244.141 308.186   1
   0  23   0 80.7137 54.5979   1
   0 -23   0-128.480 279.555   1
   0  23   0-148.104 127.819   1
   0 -23   0 88.4953 91.7203   1
   1 -23   0 428.141 565.955   1
   1  23   0-26.5268 130.207   1
  -1  23   0 100.047 214.140   1
  -1 -23   0-89.5053 246.113   1
   1  23   0 249.510 271.635   1
   1 -23   0 165.455 141.964   1
  -1 -23   0 111.172 95.3775   1
  -1  23   0 16.1713 159.907   1
   2  23   0 473.227 379.229   1
   2 -23   0 219.870 152.314   1
  -2  23   0 276.922 377.373   1
   2 -23   0-116.880 328.411   1
   2  23   0 283.891 210.078   1
  -2  23   0 113.548 130.979   1
  -2 -23   0 296.067 224.468   1
  -2 -23   0 726.150 582.407   1
   3 -23   0 1706.66 471.009   1
   3 -23   0 1781.10 743.839   1
  -3  23   0 1459.97 465.852   1
   3  23   0 1658.95 374.690   1
  -3 -23   0 1339.67 525.152   1
   3  23   0 1921.53 491.710   1
  -3  23   0 1304.28 572.222   1
  -3 -23   0 2075.03 388.802   1
   4 -23   0 3071.08 930.591   1
  -4  23   0 3705.54 758.471   1
   4 -23   0 3637.75 697.549   1
  -4  23   0 3644.48 1080.53   1
  -4 -23   0 2860.14 712.721   1
   4  23   0 3140.51 520.370   1
   4  23   0 3464.72 635.041   1
  -4 -23   0 3706.60 533.923   1
   5  23   0 722.698 270.702   1
   5 -23   0 776.462 523.294   1
  -5 -23   0 951.087 278.402   1
   5  23   0 643.864 249.532   1
  -5  23   0 658.494 277.554   1
  -5  23   0 986.795 638.158   1
  -5 -23   0 828.358 397.998   1
   5 -23   0 829.851 329.119   1
   6 -23   0 3088.43 834.335   1
   6  23   0 3310.99 528.055   1
  -6  23   0 2958.01 675.323   1
  -6 -23   0 3308.44 733.761   1
  -6  23   0 2857.77 1048.94   1
   6  23   0 3643.98 585.910   1
   6 -23   0 3545.56 743.892   1
  -7  23   0 42.9416 80.7613   1
   7 -23   0 61.6933 115.694   1
  -7  23   0-15.1107 192.241   1
   7  23   0 61.6467 97.9834   1
   7  23   0-49.8499 128.764   1
  -7 -23   0-26.1631 116.626   1
  -7 -23   0 99.4422 131.008   1
  -8  23   0 2384.79 1003.43   1
  -8 -23   0 1777.84 601.135   1
   8 -23   0 2246.92 724.856   1
   8  23   0 1754.69 404.184   1
   8  23   0 1748.96 396.826   1
  -8  23   0 1671.71 476.492   1
  -8 -23   0 2005.89 459.899   1
   8 -23   0 1915.42 588.885   1
   9  23   0 1920.34 399.915   1
   9  23   0 1548.67 391.079   1
   9 -23   0 1357.79 524.619   1
  -9 -23   0 1561.42 532.829   1
  -9 -23   0 1453.84 402.578   1
   9 -23   0 2197.57 651.535   1
  -9  23   0 1739.12 521.805   1
  -9  23   0 1124.94 732.137   1
  10 -23   0 605.784 369.373   1
  10 -23   0 914.286 425.230   1
 -10 -23   0 596.953 276.884   1
 -10  23   0 1236.97 870.802   1
 -10 -23   0 712.941 363.352   1
  10  23   0 605.171 276.865   1
  10  23   0 722.109 269.893   1
 -10  23   0 548.010 305.959   1
 -11  23   0 335.577 215.883   1
 -11  23   0 330.957 330.918   1
 -11 -23   0-88.3017 201.202   1
  11 -23   0 88.6383 227.308   1
  11  23   0 254.989 149.496   1
  11 -23   0 335.014 246.858   1
 -11 -23   0 165.496 112.177   1
  12  23   0 2233.97 516.958   1
  12  23   0 1968.44 454.374   1
 -12  23   0 1787.92 514.087   1
  12 -23   0 1764.65 577.363   1
 -12 -23   0 1773.02 565.175   1
 -12  23   0 1478.02 933.905   1
 -12 -23   0 2024.92 544.620   1
  13 -23   0-90.3112 251.710   1
 -13 -23   0-86.8299 176.148   1
 -13 -23   0-120.568 221.197   1
  13  23   0 112.361 180.981   1
 -13  23   0 116.593 530.832   1
  13  23   0-72.2320 124.100   1
 -13  23   0 58.1439 145.941   1
  13 -23   0-73.6973 209.910   1
 -14  23   0 432.448 341.856   1
  14  23   0 340.797 228.579   1
 -14  23   0 294.310 219.049   1
 -14 -23   0 556.912 326.457   1
  14 -23   0 831.246 534.365   1
  14 -23   0 645.605 449.644   1
  14  23   0 547.677 308.581   1
 -14 -23   0 347.234 276.371   1
 -15 -23   0 126.455 225.350   1
  15 -23   0 65.6341 120.792   1
 -15  23   0 523.229 719.728   1
  15  23   0 150.214 176.847   1
  15  23   0 5.20206 83.4917   1
  15 -23   0-101.734 192.543   1
 -15  23   0-13.3564 142.905   1
 -15 -23   0 157.200 174.734   1
 -16  23   0-69.1657 527.757   1
 -16  23   0 320.101 289.076   1
 -16 -23   0-36.9369 166.416   1
  16  23   0-32.7753 162.138   1
  16  23   0 205.040 211.594   1
 -16 -23   0 167.685 178.895   1
  16 -23   0 200.386 291.003   1
  16 -23   0 335.275 469.258   1
 -17 -23   0 604.200 396.438   1
 -17  23   0 481.958 277.992   1
 -17  23   0 146.022 310.428   1
  17  23   0 323.221 267.921   1
  17 -23   0 347.915 351.592   1
  17 -23   0 354.457 328.464   1
 -17 -23   0 432.939 374.265   1
  17  23   0 384.232 221.983   1
 -18  23   0 1085.73 1108.73   1
 -18 -23   0 165.958 212.083   1
  18  23   0 109.097 208.683   1
  18 -23   0 333.250 499.692   1
 -18 -23   0 249.223 385.487   1
 -18  23   0 429.799 245.900   1
  18  23   0 234.452 164.249   1
  18 -23   0 686.626 460.385   1
  19  23   0-62.9597 237.416   1
  19 -23   0-294.862 389.135   1
 -19  23   0 679.831 842.605   1
  19 -23   0-187.438 258.811   1
 -19 -23   0-32.4396 239.777   1
  19  23   0 226.085 275.326   1
 -19 -23   0-130.681 340.795   1
 -19  23   0 7.22157 99.9248   1
  20  23   0 732.025 356.876   1
 -20 -23   0-241.123 523.770   1
  20 -23   0 585.861 337.377   1
  20 -23   0 413.388 363.802   1
 -20  23   0 7.45404 217.947   1
 -20 -23   0 930.425 674.970   1
  20  23   0 1249.23 599.828   1
 -20  23   0-344.980 947.339   1
   0 -24   0 8921.29 933.860   1
   0  24   0 9926.07 1475.12   1
   0  24   0 9527.60 1108.79   1
   0 -24   0 7511.06 1491.61   1
  -1 -24   0 13889.1 1100.14   1
   1  24   0 12612.3 1219.43   1
   1 -24   0 12915.5 2090.08   1
  -1  24   0 12450.2 1312.99   1
  -1 -24   0 10953.2 1690.61   1
   1  24   0 14499.7 1626.14   1
   1 -24   0 13954.7 1187.87   1
  -1  24   0 11854.2 1744.28   1
   2  24   0 48963.3 2249.95   1
  -2  24   0 54428.4 3857.69   1
  -2 -24   0 54749.8 2117.12   1
  -2 -24   0 47153.5 3245.83   1
  -2  24   0 51673.7 2754.13   1
   2 -24   0 54871.4 2530.46   1
   2  24   0 56164.6 3000.09   1
   2 -24   0 45621.5 3954.47   1
   3 -24   0 710.817 473.943   1
  -3  24   0 965.284 530.474   1
  -3 -24   0 838.691 464.989   1
  -3 -24   0 804.121 251.003   1
  -3  24   0 1336.45 447.257   1
   3  24   0 877.990 278.457   1
   3 -24   0 1125.40 408.222   1
   3  24   0 882.425 338.902   1
   4  24   0 7914.96 971.367   1
   4  24   0 6935.65 770.318   1
  -4 -24   0 7662.88 791.056   1
   4 -24   0 7110.09 989.233   1
  -4  24   0 7929.10 1100.24   1
   4 -24   0 6831.71 1440.22   1
  -4  24   0 9827.17 1816.17   1
  -4 -24   0 6929.50 1170.59   1
  -5 -24   0 10129.1 1358.47   1
   5  24   0 11561.6 1162.44   1
  -5  24   0 11838.9 1349.71   1
   5  24   0 9953.17 936.181   1
   5 -24   0 11815.1 1319.97   1
   5 -24   0 13453.2 1933.68   1
  -5  24   0 10243.4 1949.73   1
  -5 -24   0 12162.7 994.822   1
  -6  24   0 23411.9 1922.41   1
  -6 -24   0 23137.4 1413.01   1
   6 -24   0 24378.2 2533.41   1
  -6 -24   0 20722.1 1884.30   1
   6  24   0 20654.6 1343.40   1
  -6  24   0 22853.3 2926.09   1
   6 -24   0 24079.8 1996.79   1
   6  24   0 25142.9 1632.02   1
  -7  24   0 3488.81 1219.99   1
   7  24   0 2598.34 517.426   1
  -7 -24   0 2856.91 537.444   1
   7  24   0 2761.98 490.472   1
   7 -24   0 2752.35 697.666   1
  -7 -24   0 2682.31 669.259   1
   7 -24   0 2529.09 837.130   1
  -7  24   0 2760.63 651.510   1
  -8 -24   0 10330.5 1352.77   1
  -8  24   0 11199.0 1354.84   1
  -8  24   0 12728.5 2271.12   1
   8 -24   0 11935.6 1475.28   1
   8  24   0 11990.2 1097.97   1
   8 -24   0 12834.2 1763.73   1
   8  24   0 9894.59 946.087   1
  -8 -24   0 11333.6 1127.18   1
   9 -24   0 25613.9 2288.44   1
  -9 -24   0 27095.2 1807.72   1
   9  24   0 24415.8 1530.05   1
   9 -24   0 27178.8 2537.58   1
  -9 -24   0 22066.9 1983.51   1
  -9  24   0 27143.7 3365.54   1
   9  24   0 27149.1 1671.16   1
  -9  24   0 25845.5 2060.90   1
  10  24   0 7163.00 877.229   1
  10 -24   0 7488.01 1304.28   1
  10 -24   0 6848.17 1241.31   1
 -10  24   0 6788.64 1747.19   1
  10  24   0 7013.83 815.121   1
 -10 -24   0 6456.84 1063.04   1
 -10  24   0 6510.32 1021.73   1
 -10 -24   0 7942.67 1042.04   1
  11 -24   0-108.195 214.570   1
 -11  24   0-91.3709 182.792   1
  11  24   0 118.990 155.473   1
  11 -24   0-178.256 242.160   1
 -11  24   0-90.3776 380.961   1
 -11 -24   0 98.7416 173.215   1
  11  24   0 18.8575 75.0851   1
 -11 -24   0 64.9148 194.762   1
  12  24   0 946.427 324.637   1
 -12  24   0 548.981 587.072   1
  12  24   0 1233.64 418.356   1
  12 -24   0 1436.78 560.669   1
  12 -24   0 689.774 395.113   1
 -12  24   0 1216.80 433.416   1
 -12 -24   0 1266.28 515.952   1
 -12 -24   0 1814.07 547.673   1
  13 -24   0 1973.93 682.335   1
 -13  24   0 2227.97 599.064   1
  13 -24   0 2765.97 803.560   1
 -13  24   0 3383.61 1353.96   1
  13  24   0 2216.54 535.214   1
  13  24   0 1963.78 504.034   1
 -13 -24   0 2427.52 631.080   1
 -13 -24   0 2320.71 694.849   1
  14 -24   0-269.787 241.316   1
  14  24   0 42.1874 107.774   1
  14 -24   0 245.881 321.899   1
 -14  24   0 231.681 418.615   1
  14  24   0-94.7199 166.252   1
 -14  24   0 6.68110 135.412   1
 -14 -24   0-185.145 287.279   1
 -14 -24   0-94.0751 246.335   1
  15  24   0 236.002 232.264   1
 -15  24   0 422.009 290.369   1
  15 -24   0 548.805 469.075   1
 -15 -24   0 117.732 161.603   1
 -15 -24   0 376.985 335.922   1
 -15  24   0 89.0847 622.944   1
  15  24   0 293.654 227.585   1
  15 -24   0 316.377 292.374   1
 -16 -24   0-73.3557 182.867   1
 -16  24   0 69.4643 216.528   1
  16  24   0 253.462 209.554   1
  16 -24   0 175.744 264.954   1
  16  24   0 70.5992 161.978   1
 -16 -24   0 67.0958 266.065   1
  16 -24   0 169.398 315.232   1
 -16  24   0 305.872 495.026   1
 -17  24   0 1389.67 1102.32   1
  17  24   0 978.015 448.133   1
 -17 -24   0 1031.93 540.771   1
 -17  24   0 1174.11 436.024   1
  17 -24   0 869.149 561.021   1
 -17 -24   0 790.036 419.326   1
  17 -24   0 459.273 267.600   1
  17  24   0 745.509 341.984   1
  18  24   0-233.101 298.327   1
 -18 -24   0-10.6529 227.850   1
  18  24   0-133.206 150.583   1
  18 -24   0-13.4682 266.148   1
  18 -24   0 574.912 450.265   1
 -18 -24   0-10.9089 277.411   1
 -18  24   0 499.591 741.221   1
 -19 -24   0 133.143 268.966   1
  19 -24   0-1006.49 643.191   1
 -19  24   0 110.543 533.376   1
  19  24   0 177.379 123.523   1
 -19 -24   0 179.115 344.283   1
  19  24   0-109.032 321.786   1
  19 -24   0-785.709 502.669   1
 -19  24   0 204.637 288.557   1
 -20  24   0-205.620 584.125   1
  20 -24   0 476.950 554.611   1
  20  24   0 9.76281 385.604   1
  20 -24   0-50.7433 359.342   1
 -20  24   0 37.6244 209.814   1
   0  25   0 368.169 331.481   1
   0  25   0 55.0321 112.163   1
   0 -25   0-62.9402 77.8938   1
   0 -25   0-38.2166 265.514   1
  -1  25   0 451.452 243.881   1
   1 -25   0 529.724 189.001   1
  -1  25   0 9.68854 334.977   1
   1 -25   0 382.511 154.307   1
  -1 -25   0 357.902 313.862   1
   1  25   0 523.275 301.036   1
  -1 -25   0 522.646 229.710   1
   1  25   0 492.679 232.524   1
   2 -25   0 1986.94 493.446   1
   2  25   0 1932.80 447.915   1
  -2 -25   0 1922.88 404.730   1
   2 -25   0 1446.30 703.197   1
  -2  25   0 1963.62 550.155   1
  -2 -25   0 1274.36 592.858   1
   2  25   0 1873.38 563.573   1
  -2  25   0 1926.20 765.688   1
   3 -25   0 5.21291 116.450   1
   3 -25   0-173.039 414.405   1
  -3  25   0 173.520 215.612   1
   3  25   0 112.453 136.834   1
  -3  25   0 212.445 159.742   1
  -3 -25   0 248.025 234.169   1
   3  25   0 247.798 87.9229   1
  -3 -25   0 116.557 129.629   1
  -4 -25   0 484.361 334.015   1
   4  25   0 427.270 230.457   1
  -4  25   0 398.923 530.150   1
  -4 -25   0 439.737 193.459   1
  -4  25   0 531.705 303.568   1
   4  25   0 531.011 233.327   1
   4 -25   0 904.148 553.519   1
   4 -25   0 509.569 262.867   1
  -5  25   0 147.470 144.964   1
   5 -25   0 340.004 304.634   1
   5  25   0 233.334 182.281   1
   5  25   0 50.9861 59.8736   1
  -5 -25   0 211.814 130.108   1
  -5  25   0 291.938 191.609   1
   5 -25   0 147.621 143.809   1
  -5 -25   0 144.131 233.675   1
   6  25   0 1656.51 373.589   1
   6  25   0 1861.18 450.517   1
  -6  25   0 2164.41 858.870   1
  -6  25   0 1610.97 515.878   1
  -6 -25   0 1943.63 416.335   1
   6 -25   0 1740.51 532.716   1
   6 -25   0 1846.64 743.443   1
  -6 -25   0 2186.23 648.808   1
  -7  25   0 2810.47 1070.99   1
   7 -25   0 2260.28 782.416   1
  -7  25   0 2605.62 666.256   1
  -7 -25   0 2111.27 603.210   1
   7  25   0 2667.06 528.258   1
   7  25   0 2772.46 500.164   1
  -7 -25   0 2082.06 485.603   1
   7 -25   0 3026.80 760.890   1
   8  25   0 8875.14 909.050   1
   8 -25   0 9839.28 1571.84   1
   8 -25   0 9961.43 1411.77   1
   8  25   0 9685.30 997.581   1
  -8  25   0 9690.96 2067.28   1
  -8 -25   0 8798.88 1248.06   1
  -8  25   0 10380.5 1301.05   1
  -8 -25   0 9257.86 1014.37   1
  -9 -25   0 20196.5 1580.47   1
   9 -25   0 22046.6 2303.10   1
   9 -25   0 23784.2 2197.61   1
  -9 -25   0 17429.5 1788.89   1
   9  25   0 22196.6 1543.32   1
   9  25   0 19925.3 1392.37   1
  -9  25   0 20948.8 3032.52   1
  -9  25   0 20995.5 1880.30   1
 -10 -25   0 6629.06 969.633   1
 -10 -25   0 6990.04 1158.79   1
  10  25   0 7123.54 860.259   1
  10 -25   0 7764.45 1368.00   1
  10 -25   0 6523.30 1195.48   1
 -10  25   0 7939.27 1894.72   1
 -10  25   0 8151.69 1173.46   1
  10  25   0 7407.60 919.844   1
  11 -25   0 2640.46 806.753   1
  11 -25   0 2285.87 759.767   1
 -11 -25   0 3298.05 686.325   1
 -11  25   0 2910.68 700.560   1
 -11  25   0 3041.07 1184.82   1
  11  25   0 2848.75 569.413   1
  11  25   0 2918.21 573.509   1
 -11 -25   0 2479.92 700.638   1
  12 -25   0 4297.92 1036.51   1
  12  25   0 4706.99 765.105   1
 -12 -25   0 4925.46 912.276   1
  12  25   0 4384.31 701.858   1
 -12  25   0 3974.32 798.987   1
  12 -25   0 4276.65 1006.12   1
 -12  25   0 4869.92 1564.31   1
 -12 -25   0 3709.10 908.868   1
  13 -25   0 21734.8 2382.23   1
  13  25   0 21005.0 1555.89   1
 -13  25   0 19781.9 3155.00   1
 -13  25   0 19179.4 1764.93   1
 -13 -25   0 18449.5 1805.29   1
 -13 -25   0 17262.1 1944.07   1
  13 -25   0 19701.0 2115.25   1
  13  25   0 19802.0 1647.33   1
 -14  25   0 1699.86 1120.19   1
 -14 -25   0 2839.31 716.903   1
  14 -25   0 2202.83 724.090   1
 -14  25   0 2919.76 700.163   1
  14  25   0 2254.48 571.458   1
  14  25   0 2450.24 565.709   1
  14 -25   0 1958.74 748.122   1
 -14 -25   0 2169.36 738.439   1
 -15  25   0 6339.75 1959.55   1
 -15 -25   0 7422.27 1212.57   1
  15 -25   0 7444.33 1405.98   1
  15  25   0 7628.27 1024.16   1
  15  25   0 9177.84 1202.33   1
 -15  25   0 8990.22 1209.10   1
 -15 -25   0 7905.08 1348.03   1
  15 -25   0 8407.71 1550.58   1
 -16 -25   0 335.357 407.655   1
 -16  25   0-287.754 636.128   1
  16 -25   0-306.110 444.016   1
 -16  25   0 161.332 304.926   1
  16  25   0 33.3705 104.368   1
  16  25   0-128.148 258.452   1
 -16 -25   0-46.2447 310.782   1
  16 -25   0-9.87791 201.112   1
 -17  25   0 8804.04 1242.65   1
  17  25   0 7109.67 997.549   1
 -17 -25   0 5693.06 1284.59   1
  17 -25   0 8278.71 1675.37   1
  17  25   0 6326.28 1123.58   1
 -17 -25   0 4377.66 1153.20   1
  17 -25   0 7138.93 1293.52   1
 -18 -25   0-97.2587 312.956   1
  18  25   0-156.969 170.713   1
 -18 -25   0-208.059 322.836   1
  18  25   0-152.800 257.038   1
  19 -25   0 976.752 516.165   1
  19  25   0 204.496 149.913   1
 -19  25   0-564.924 963.109   1
 -19  25   0 1230.34 505.410   1
  19  25   0 1116.11 511.208   1
 -19 -25   0 731.201 531.487   1
  19 -25   0 1576.30 781.249   1
 -19 -25   0 946.035 498.658   1
 -20  25   0 896.949 1298.81   1
 -20  25   0-204.752 306.771   1
  20 -25   0 563.620 325.771   1
   0 -26   0 10087.8 1943.41   1
   0 -26   0 11769.5 1108.29   1
   0  26   0 11650.4 1319.43   1
   0  26   0 13286.0 1735.88   1
  -1  26   0 67991.6 4097.19   1
   1  26   0 67054.4 3653.44   1
  -1  26   0 66538.1 3201.52   1
   1  26   0 63531.1 2832.27   1
   1 -26   0 65251.6 2715.20   1
   1 -26   0 61296.3 4684.25   1
  -1 -26   0 70572.6 2590.95   1
   2 -26   0 1181.12 377.249   1
   2  26   0 903.028 326.563   1
  -2  26   0 1878.36 766.082   1
   2 -26   0 990.238 676.117   1
  -2 -26   0 1156.97 578.486   1
   2  26   0 1330.04 470.956   1
  -2  26   0 1126.83 424.776   1
  -2 -26   0 1155.15 320.829   1
  -3 -26   0 138339. 3432.37   1
   3 -26   0 131232. 4217.65   1
  -3  26   0 130935. 6477.36   1
   3  26   0 140780. 4608.54   1
  -3  26   0 132800. 4638.26   1
   3 -26   0 131732. 6762.75   1
  -3 -26   0 112503. 5069.25   1
   3  26   0 110484. 3422.60   1
   4 -26   0 747.832 585.501   1
  -4 -26   0 271.191 297.930   1
   4  26   0 361.685 189.772   1
   4 -26   0 447.951 250.225   1
  -4  26   0 375.071 278.394   1
  -4  26   0 558.403 395.994   1
  -4 -26   0 555.981 199.674   1
   4  26   0 370.228 237.706   1
  -5  26   0 791.974 420.204   1
   5 -26   0 762.014 494.395   1
  -5  26   0 801.722 370.162   1
   5  26   0 1417.74 391.469   1
  -5 -26   0 817.575 381.292   1
   5 -26   0 999.738 396.812   1
  -5 -26   0 1085.48 304.137   1
   5  26   0 821.470 255.304   1
   6  26   0 1496.34 386.853   1
  -6  26   0 1425.21 491.042   1
   6 -26   0 1978.18 759.998   1
   6  26   0 1594.01 416.101   1
  -6  26   0 2500.34 1026.17   1
  -6 -26   0 1669.49 594.776   1
   6 -26   0 2119.42 610.815   1
  -6 -26   0 2178.24 443.310   1
   7  26   0 226.236 152.422   1
  -7 -26   0 327.690 198.937   1
  -7 -26   0 153.020 241.858   1
   7 -26   0 238.116 199.472   1
   7  26   0 422.904 210.767   1
  -7  26   0 263.395 221.542   1
  -7  26   0-16.6843 208.864   1
   7 -26   0 175.615 230.973   1
   8  26   0 18530.0 1407.74   1
  -8  26   0 17226.3 2712.02   1
   8 -26   0 17926.4 2155.86   1
  -8  26   0 18531.8 1747.88   1
  -8 -26   0 18625.2 1458.43   1
   8 -26   0 17454.6 1847.05   1
   8  26   0 17087.0 1281.42   1
  -8 -26   0 16353.7 1782.47   1
  -9 -26   0 41467.7 2851.07   1
  -9  26   0 46912.2 2827.26   1
   9  26   0 41542.7 2041.52   1
  -9  26   0 43893.5 4487.24   1
  -9 -26   0 45546.8 2372.21   1
   9 -26   0 46431.9 3118.37   1
   9  26   0 46163.2 2222.40   1
   9 -26   0 45986.3 3412.24   1
  10 -26   0 1906.60 617.708   1
  10 -26   0 2275.19 770.134   1
 -10  26   0 1614.83 543.409   1
 -10  26   0 1889.97 1008.21   1
 -11 -26   0 7284.25 1039.72   1
  11 -26   0 7245.32 1310.39   1
 -11  26   0 6112.33 1688.52   1
 -11 -26   0 7077.78 1199.79   1
  11  26   0 6198.40 836.410   1
  11  26   0 7847.79 970.223   1
  12  26   0 750.146 294.964   1
  12  26   0 1141.91 392.198   1
 -12  26   0 1176.27 438.140   1
  12 -26   0 1010.73 540.411   1
 -12 -26   0 740.759 387.255   1
 -12 -26   0 622.942 326.123   1
  12 -26   0 929.844 514.244   1
 -12  26   0 827.948 713.545   1
 -13  26   0 9451.82 2217.16   1
 -13 -26   0 11335.3 1403.26   1
  13  26   0 9722.08 1074.78   1
  13  26   0 10003.7 1178.91   1
  13 -26   0 11166.1 1656.46   1
 -13  26   0 10638.6 1356.70   1
  13 -26   0 9262.66 1594.68   1
 -13 -26   0 9825.31 1478.29   1
  14  26   0 801.520 352.988   1
 -14  26   0 1021.05 431.110   1
  14  26   0 705.758 291.879   1
 -14  26   0 267.111 666.397   1
  14 -26   0 904.458 487.394   1
 -14 -26   0 765.674 373.268   1
  14 -26   0 1198.48 595.229   1
 -14 -26   0 1206.04 522.706   1
  15  26   0 9981.22 1274.10   1
 -15 -26   0 10704.1 1490.21   1
  15 -26   0 9810.13 1734.80   1
  15 -26   0 11598.8 1667.97   1
 -15  26   0 11878.5 1427.14   1
  15  26   0 10084.2 1142.31   1
 -15 -26   0 10240.2 1535.79   1
 -15  26   0 10435.8 2511.28   1
  16  26   0 225.047 127.539   1
  16 -26   0 470.981 456.764   1
 -16  26   0 178.969 175.864   1
 -16 -26   0 182.844 171.434   1
  16 -26   0-10.1084 162.779   1
 -16  26   0 122.793 479.322   1
  16  26   0 142.203 196.226   1
 -16 -26   0 73.5555 199.089   1
 -17 -26   0 3749.76 1007.00   1
 -17  26   0 4241.17 884.303   1
  17  26   0 4044.02 875.955   1
 -17  26   0 2892.30 1381.74   1
  17 -26   0 3252.40 825.700   1
 -17 -26   0 3190.10 936.103   1
  17 -26   0 4195.32 1161.90   1
  17  26   0 2991.77 636.685   1
  18  26   0 24.6590 178.217   1
  18  26   0-224.555 286.887   1
 -18  26   0-383.545 690.932   1
  18 -26   0 144.887 340.652   1
 -18 -26   0-359.099 328.067   1
 -18 -26   0-90.1081 304.078   1
 -18  26   0 322.085 230.016   1
  19 -26   0 346.387 356.040   1
  19  26   0 470.792 362.765   1
 -19 -26   0 664.506 407.865   1
  19  26   0 38.7724 201.676   1
 -19  26   0 201.651 204.640   1
 -19 -26   0 632.716 550.491   1
  19 -26   0 499.904 266.536   1
  20 -26   0-62.7292 239.338   1
  20 -26   0 531.244 756.349   1
 -20  26   0-199.216 323.579   1
 -20  26   0-426.734 1163.71   1
   0 -27   0 27.6022 254.043   1
   0  27   0-35.7713 114.575   1
   0 -27   0-4.15629 89.8307   1
   0  27   0-379.160 383.266   1
   1 -27   0 221.553 156.387   1
   1  27   0 295.439 208.520   1
  -1 -27   0 537.374 405.505   1
   1 -27   0 263.359 165.158   1
  -1 -27   0 190.179 149.017   1
  -1  27   0 327.228 207.227   1
  -1  27   0 253.591 217.749   1
   1  27   0 329.867 283.613   1
  -2 -27   0 3664.08 575.664   1
   2 -27   0 3109.56 622.729   1
  -2  27   0 3733.00 768.597   1
   2  27   0 3450.70 647.731   1
   2 -27   0 3255.67 1114.54   1
   2  27   0 3355.43 775.269   1
  -2 -27   0 2537.56 818.857   1
  -2  27   0 3379.11 989.140   1
   3 -27   0 1814.40 731.746   1
   3 -27   0 1806.85 495.842   1
  -3 -27   0 1736.70 383.003   1
  -3  27   0 2602.62 963.727   1
   3  27   0 1737.35 438.426   1
  -3  27   0 1681.13 527.115   1
  -3 -27   0 1598.59 644.679   1
   3  27   0 1895.58 567.956   1
   4  27   0 329.412 194.565   1
  -4 -27   0 505.724 402.096   1
   4 -27   0 136.994 84.2095   1
  -4 -27   0 353.914 171.876   1
   4 -27   0 542.596 482.033   1
  -4  27   0 187.491 234.042   1
   4  27   0 208.043 114.014   1
  -4  27   0 643.142 438.703   1
   5 -27   0 437.555 383.327   1
  -5  27   0 414.946 436.223   1
   5  27   0 353.308 194.272   1
   5 -27   0 225.415 140.951   1
  -5  27   0 600.916 346.691   1
   5  27   0 531.102 262.713   1
  -5 -27   0 263.165 237.401   1
  -5 -27   0 387.630 190.124   1
   6  27   0 896.060 349.237   1
  -6  27   0 1313.58 475.112   1
  -6 -27   0 1225.05 484.115   1
   6 -27   0 1483.22 488.447   1
   6 -27   0 979.376 545.977   1
  -6 -27   0 1069.18 300.789   1
   6  27   0 1189.83 342.354   1
  -6  27   0 1196.58 635.006   1
  -7 -27   0 2282.76 701.665   1
   7  27   0 3305.23 625.748   1
  -7  27   0 3387.08 1225.85   1
  -7  27   0 3284.45 752.664   1
   7  27   0 3149.59 554.765   1
   7 -27   0 3383.19 980.700   1
   7 -27   0 3331.68 779.534   1
  -7 -27   0 3187.09 604.158   1
  -8 -27   0 48.1986 180.312   1
   8 -27   0 340.862 311.955   1
  -8 -27   0-4.64944 121.799   1
  -8  27   0-97.8841 232.430   1
  -8  27   0-574.918 584.014   1
   8  27   0 56.9179 98.0325   1
   8  27   0 26.4471 95.1106   1
   8 -27   0-313.509 363.070   1
  -9 -27   0 745.698 310.707   1
   9  27   0 786.274 263.269   1
   9 -27   0 327.940 374.460   1
  -9  27   0 609.175 226.108   1
   9 -27   0 979.836 451.378   1
   9  27   0 918.573 317.430   1
  -9 -27   0 446.407 275.475   1
  -9  27   0 317.680 568.744   1
  10 -27   0 8861.18 1487.46   1
 -10 -27   0 9477.05 1404.52   1
 -10  27   0 8990.08 2126.54   1
  10  27   0 9972.88 1043.28   1
  10 -27   0 10001.5 1509.36   1
 -10  27   0 9171.17 1280.02   1
 -11 -27   0 525.450 396.121   1
  11  27   0 633.406 256.826   1
  11  27   0 627.855 309.766   1
 -11 -27   0 597.720 294.402   1
 -12  27   0 12277.5 2493.20   1
 -12 -27   0 12859.2 1452.10   1
  12  27   0 13524.5 1286.07   1
  12  27   0 13697.7 1330.85   1
  12 -27   0 14696.1 1936.11   1
  12 -27   0 14814.3 1962.01   1
 -12 -27   0 13081.5 1680.52   1
 -12  27   0 14728.3 1585.63   1
 -13  27   0 3061.03 717.910   1
  13  27   0 3246.97 674.451   1
 -13 -27   0 2911.61 715.478   1
  13 -27   0 3337.77 923.418   1
  13 -27   0 3543.17 969.779   1
 -13 -27   0 3209.10 866.462   1
 -13  27   0 3084.51 1334.13   1
  13  27   0 2769.89 591.289   1
 -14 -27   0 3477.24 871.736   1
 -14  27   0 4124.79 856.367   1
 -14  27   0 3765.45 1477.37   1
  14 -27   0 3187.84 980.879   1
  14 -27   0 3731.48 1103.92   1
 -14 -27   0 3165.02 773.611   1
  14  27   0 4223.15 785.682   1
  14  27   0 3643.80 686.955   1
 -15 -27   0 2152.56 726.895   1
  15 -27   0 2824.38 913.375   1
  15 -27   0 2278.57 777.542   1
 -15  27   0 2620.10 1156.55   1
  15  27   0 2426.02 624.094   1
 -15 -27   0 2805.85 865.474   1
  15  27   0 2048.43 570.209   1
 -15  27   0 2932.25 685.020   1
 -16  27   0 5264.60 992.399   1
  16  27   0 5385.44 947.088   1
 -16 -27   0 4752.03 1156.16   1
  16 -27   0 5220.38 1224.13   1
  16  27   0 5707.74 981.404   1
  16 -27   0 6348.45 1417.79   1
 -16 -27   0 5735.54 1163.20   1
 -16  27   0 3973.70 1397.16   1
 -17 -27   0 1634.87 670.475   1
  17  27   0 1700.24 566.411   1
 -17  27   0 1979.37 625.027   1
 -17 -27   0 1723.97 720.432   1
  17 -27   0 1985.26 688.930   1
 -17  27   0 1517.26 1030.40   1
  17 -27   0 1781.08 795.769   1
  17  27   0 1819.63 511.849   1
  18 -27   0-83.2965 240.681   1
  18  27   0 1009.47 484.992   1
 -18  27   0 1055.80 490.430   1
 -18 -27   0 1171.31 621.806   1
 -18 -27   0 496.989 310.579   1
 -18  27   0 727.050 816.082   1
  18  27   0 685.596 377.839   1
  18 -27   0 491.494 523.992   1
  19 -27   0 1401.53 727.978   1
 -19  27   0 1690.21 1208.32   1
  19  27   0 2128.06 690.806   1
  19 -27   0 1609.42 667.448   1
 -19 -27   0 1339.25 694.020   1
 -19  27   0 75.2983 175.949   1
 -19 -27   0 1748.24 746.787   1
  19  27   0 1585.90 531.475   1
  20 -27   0-200.587 522.429   1
  20 -27   0-921.105 557.860   1
 -20  27   0-1214.39 1587.71   1
 -20  27   0-38.6172 240.032   1
   0  28   0 185754. 6630.43   1
   0 -28   0 177400. 4371.89   1
   0  28   0 171485. 5130.19   1
   0 -28   0 164634. 7709.69   1
  -1  28   0 34434.6 2947.73   1
  -1  28   0 34091.2 2325.53   1
  -1 -28   0 28865.3 3081.41   1
   1 -28   0 32023.2 3453.90   1
   1  28   0 32042.7 2596.70   1
  -1 -28   0 31316.4 1767.60   1
   1 -28   0 31041.9 1892.33   1
   1  28   0 30143.2 2058.93   1
  -2  28   0 282393. 9058.78   1
   2  28   0 257132. 5675.22   1
  -2  28   0 281220. 6858.70   1
  -2 -28   0 244292. 8277.33   1
   2  28   0 289509. 7286.22   1
  -2 -28   0 290600. 5259.31   1
   2 -28   0 263985. 10140.2   1
   2 -28   0 276372. 5887.08   1
   3  28   0 6107.13 985.048   1
   3  28   0 4606.73 723.698   1
   3 -28   0 5013.65 826.667   1
  -3 -28   0 5618.55 1188.52   1
  -3 -28   0 5551.83 709.765   1
  -3  28   0 5291.71 951.048   1
  -3  28   0 5907.04 1384.39   1
   3 -28   0 5306.63 1420.59   1
   4  28   0 19696.2 1458.92   1
   4 -28   0 22913.9 1865.13   1
  -4 -28   0 24040.0 1476.88   1
  -4  28   0 25439.8 3023.24   1
   4  28   0 23688.1 1834.14   1
  -4 -28   0 20332.7 2198.61   1
   4 -28   0 23227.2 2850.00   1
  -4  28   0 23119.9 2006.05   1
  -5 -28   0 9238.96 1438.02   1
   5 -28   0 11120.1 1321.78   1
  -5  28   0 10608.5 2059.58   1
  -5  28   0 10337.5 1381.80   1
  -5 -28   0 10756.3 1005.94   1
   5  28   0 11444.2 1228.92   1
   5  28   0 10318.0 1042.05   1
   5 -28   0 10012.8 1877.30   1
  -6 -28   0 44898.9 2065.02   1
  -6  28   0 39709.3 2675.81   1
  -6  28   0 41427.5 4187.31   1
   6  28   0 36361.3 1938.50   1
   6 -28   0 40367.4 3564.92   1
   6  28   0 47824.5 2594.32   1
  -6 -28   0 38321.1 2905.11   1
   6 -28   0 40011.0 2673.23   1
   7 -28   0 20262.7 1944.37   1
   7  28   0 20820.8 1546.74   1
  -7 -28   0 20386.4 1525.38   1
   7  28   0 17267.0 1328.70   1
  -7 -28   0 16369.7 1866.30   1
  -7  28   0 19926.1 1881.63   1
   7 -28   0 19062.9 2389.19   1
  -7  28   0 19525.3 2929.58   1
  -8  28   0 49622.1 4771.13   1
   8  28   0 52163.0 2422.56   1
  -8 -28   0 43417.8 3007.45   1
   8  28   0 43777.7 2140.23   1
  -8 -28   0 50951.3 2482.38   1
   8 -28   0 52396.0 3246.25   1
  -8  28   0 51041.6 3057.07   1
   8 -28   0 49034.3 3721.05   1
  -9 -28   0 27701.4 1879.44   1
  -9  28   0 28087.8 2271.17   1
   9  28   0 22163.5 1536.90   1
   9 -28   0 27065.2 2714.26   1
  -9 -28   0 24098.9 2237.52   1
   9  28   0 28471.4 1809.36   1
   9 -28   0 27768.8 2429.59   1
  -9  28   0 26782.2 3610.82   1
 -10 -28   0 75227.1 3271.25   1
 -10  28   0 59904.5 5459.52   1
 -10 -28   0 68556.0 3845.29   1
  10  28   0 67506.3 2734.22   1
 -10  28   0 69294.5 3522.21   1
  10 -28   0 68029.9 3928.28   1
  10 -28   0 71841.2 4331.86   1
  10  28   0 72779.9 2928.40   1
  11  28   0 4.65043 119.954   1
  11  28   0-24.9480 88.7732   1
 -11  28   0-43.2843 199.426   1
  11 -28   0-156.736 126.069   1
 -11 -28   0-128.902 240.421   1
 -11 -28   0-80.2488 142.204   1
 -12  28   0 19544.9 1845.13   1
 -12 -28   0 18951.3 2063.71   1
  12 -28   0 20444.1 2297.40   1
 -12 -28   0 18398.2 1785.94   1
  12  28   0 18515.6 1482.33   1
  12  28   0 19590.0 1591.14   1
 -12  28   0 18602.1 3154.68   1
  12 -28   0 20746.8 2289.37   1
  13 -28   0 97.0489 162.753   1
 -13 -28   0 7.30351 128.025   1
 -13 -28   0-94.6247 242.314   1
 -13  28   0 324.652 295.878   1
  13  28   0 326.839 237.830   1
 -13  28   0 605.782 831.124   1
  13  28   0 20.2195 56.3659   1
  13 -28   0-102.861 252.580   1
 -14  28   0 23383.4 2074.93   1
  14  28   0 21574.9 1656.04   1
  14  28   0 21490.5 1802.70   1
  14 -28   0 22259.9 2365.57   1
 -14  28   0 18824.8 3307.75   1
  14 -28   0 22302.8 2545.28   1
 -14 -28   0 21080.7 2273.79   1
 -14 -28   0 21693.7 2040.41   1
 -15 -28   0 393.180 332.328   1
  15 -28   0 36.1151 216.952   1
  15 -28   0-103.421 312.770   1
 -15  28   0 333.319 240.040   1
  15  28   0 426.894 265.899   1
  15  28   0 33.3187 108.405   1
 -15 -28   0 247.434 264.978   1
 -15  28   0 123.166 553.852   1
 -16  28   0 8765.70 1265.15   1
 -16 -28   0 8306.56 1356.33   1
 -16  28   0 8213.77 2287.52   1
  16 -28   0 8185.16 1653.97   1
  16 -28   0 7955.10 1513.29   1
  16  28   0 7846.88 1054.06   1
 -16 -28   0 6585.94 1337.41   1
  16  28   0 7283.65 1145.80   1
 -17 -28   0 321.713 328.567   1
  17  28   0 46.2594 150.275   1
  17  28   0 139.363 189.989   1
 -17  28   0-7.45322 232.451   1
 -17  28   0-27.2274 460.629   1
 -17 -28   0-134.936 171.996   1
  17 -28   0 105.725 227.118   1
  17 -28   0 387.441 405.966   1
  18  28   0 366.779 233.866   1
 -18 -28   0 285.630 460.029   1
 -18 -28   0 794.665 406.648   1
 -18  28   0 57.1696 892.888   1
  18  28   0 442.789 336.887   1
  18 -28   0 337.184 483.993   1
  18 -28   0 511.189 364.653   1
 -18  28   0 697.032 369.484   1
  19  28   0-86.1829 167.055   1
 -19 -28   0-61.8267 275.391   1
 -19  28   0-167.988 334.302   1
  19  28   0-53.4879 281.277   1
 -19 -28   0 69.9051 281.728   1
 -19  28   0-815.502 736.450   1
  19 -28   0 367.661 455.249   1
  19 -28   0 53.7983 276.946   1
  20 -28   0 107.852 455.097   1
 -20  28   0-570.675 880.258   1
   0 -29   0-96.1815 199.131   1
   0  29   0-193.735 213.016   1
   0 -29   0 177.982 383.175   1
   0  29   0-243.711 246.188   1
  -1 -29   0 2331.17 491.377   1
  -1  29   0 1957.00 751.824   1
   1  29   0 1416.13 593.555   1
  -1 -29   0 1761.08 855.451   1
   1 -29   0 2081.89 507.095   1
   1 -29   0 2081.56 891.280   1
   1  29   0 1875.16 526.384   1
  -1  29   0 2242.92 616.242   1
  -2 -29   0 707.140 256.544   1
  -2  29   0 504.862 251.442   1
  -2  29   0 292.796 333.068   1
  -2 -29   0 717.428 353.350   1
   2 -29   0 578.530 552.114   1
   2  29   0 702.931 316.722   1
   2 -29   0 388.911 198.339   1
   2  29   0 859.355 382.338   1
   3 -29   0 7338.74 1668.66   1
  -3 -29   0 6397.17 770.860   1
  -3  29   0 5763.45 1375.77   1
   3  29   0 6479.01 872.436   1
   3  29   0 6763.48 1066.46   1
  -3 -29   0 5533.52 1153.37   1
  -3  29   0 6531.75 1071.84   1
   3 -29   0 6735.63 972.784   1
   4 -29   0 2478.18 591.464   1
   4  29   0 2172.64 496.915   1
  -4 -29   0 2117.32 445.080   1
   4 -29   0 2026.62 848.222   1
  -4 -29   0 1679.21 632.194   1
   4  29   0 2222.23 549.479   1
  -4  29   0 1997.60 600.355   1
  -4  29   0 1780.60 879.253   1
  -5  29   0 5317.23 1475.53   1
   5 -29   0 5614.60 1378.15   1
   5  29   0 4277.52 680.885   1
  -5 -29   0 4472.35 1046.03   1
   5  29   0 6112.64 922.279   1
  -5  29   0 5371.39 996.937   1
   5 -29   0 4950.90 906.269   1
  -5 -29   0 5675.83 737.030   1
  -6  29   0 14635.4 1634.56   1
   6  29   0 15259.4 1476.87   1
   6 -29   0 14024.8 1590.37   1
  -6 -29   0 15743.1 1244.96   1
   6  29   0 12512.1 1162.87   1
  -6 -29   0 11179.9 1608.40   1
   6 -29   0 14453.8 2154.90   1
  -6  29   0 13760.2 2411.24   1
  -7 -29   0 2125.35 688.222   1
   7  29   0 2148.03 487.146   1
   7 -29   0 2547.03 735.928   1
  -7  29   0 2970.78 731.907   1
   7  29   0 2848.28 601.555   1
  -7  29   0 2785.44 1186.51   1
   7 -29   0 2352.59 884.106   1
  -8 -29   0 22438.8 2253.54   1
   8 -29   0 26640.9 2327.07   1
  -8  29   0 25452.4 2176.07   1
   8  29   0 24772.1 1670.10   1
  -8  29   0 23652.7 3311.38   1
  -8 -29   0 24719.1 1739.55   1
   8  29   0 23081.1 1583.92   1
   8 -29   0 23790.9 2635.37   1
   9  29   0 12569.5 1207.24   1
  -9  29   0 13210.5 2536.78   1
  -9  29   0 11975.6 1490.54   1
   9 -29   0 14081.7 1737.61   1
  -9 -29   0 13033.9 1287.46   1
   9 -29   0 12272.0 1854.52   1
 -10  29   0 33929.8 2541.74   1
  10  29   0 40638.4 2193.56   1
  10 -29   0 36460.2 2931.58   1
 -10  29   0 33259.6 4179.36   1
  10 -29   0 34478.4 3050.26   1
 -10 -29   0 34685.2 2802.00   1
 -10 -29   0 40273.0 2359.78   1
  10  29   0 37659.0 2082.91   1
  11 -29   0 3468.76 963.499   1
  11  29   0 4227.30 702.109   1
  11  29   0 4402.53 739.342   1
 -11 -29   0 4485.78 856.118   1
 -11 -29   0 3994.97 990.560   1
  11 -29   0 3999.68 1033.03   1
 -11  29   0 3519.77 1441.01   1
 -11  29   0 3674.28 829.661   1
 -12  29   0 33471.4 4246.89   1
 -12 -29   0 33207.8 2843.46   1
  12  29   0 38914.7 2252.64   1
 -12  29   0 40363.6 2726.50   1
 -12 -29   0 35625.5 2455.96   1
  12 -29   0 38114.8 3166.20   1
  12  29   0 35887.3 2098.68   1
  12 -29   0 37271.0 3161.71   1
  13  29   0 7380.05 949.010   1
 -13 -29   0 7635.41 1286.85   1
  13 -29   0 6728.29 1290.30   1
  13 -29   0 7542.35 1466.38   1
  13  29   0 5365.21 966.089   1
 -13 -29   0 7029.61 1118.59   1
 -13  29   0 4243.00 1687.62   1
 -13  29   0 6978.18 1127.44   1
 -14  29   0 41617.8 2777.69   1
  14 -29   0 47652.8 3570.09   1
 -14  29   0 32984.7 4545.49   1
  14 -29   0 36688.7 3126.54   1
 -14 -29   0 38457.8 3124.61   1
  14  29   0 39364.7 2307.30   1
 -14 -29   0 38413.9 2737.79   1
  14  29   0 40002.5 2466.45   1
 -15  29   0 7287.41 1151.74   1
 -15 -29   0 6805.36 1354.88   1
  15 -29   0 6027.47 1246.75   1
  15 -29   0 7216.87 1492.81   1
  15  29   0 6662.94 983.927   1
  15  29   0 5574.91 1029.20   1
 -15  29   0 6828.03 2112.78   1
 -15 -29   0 5580.29 1142.92   1
 -16  29   0 19049.3 1866.66   1
  16 -29   0 17947.2 2147.50   1
 -16 -29   0 15700.7 1868.22   1
 -16 -29   0 16851.5 2173.20   1
  16  29   0 17012.3 1575.62   1
  16  29   0 17483.9 1710.07   1
  16 -29   0 18414.5 2427.14   1
 -16  29   0 11381.6 2691.78   1
 -17 -29   0 2596.59 832.166   1
 -17 -29   0 2460.31 845.496   1
  17 -29   0 2789.92 1046.40   1
 -17  29   0 1111.33 994.809   1
 -17  29   0 3153.24 834.517   1
  17  29   0 2758.15 704.229   1
  17  29   0 2296.87 588.813   1
  17 -29   0 2193.88 767.762   1
  18 -29   0 581.006 270.532   1
  18  29   0 803.464 427.727   1
  18 -29   0 1044.51 692.635   1
 -18  29   0 1202.07 514.015   1
 -18 -29   0 781.551 589.005   1
 -18 -29   0 876.201 499.892   1
  18  29   0 1819.12 528.709   1
 -19  29   0-215.928 643.645   1
  19 -29   0 1097.53 591.166   1
  19  29   0 987.366 388.737   1
 -19 -29   0 950.396 515.030   1
 -19 -29   0 114.056 211.412   1
 -19  29   0-192.483 318.571   1
  19  29   0 942.599 526.523   1
  19 -29   0 2104.38 924.634   1
   0  30   0 98520.3 4036.70   1
   0 -30   0 91077.9 6011.57   1
   0  30   0 103722. 5107.28   1
   0 -30   0 100009. 3365.91   1
   1  30   0 15579.6 1531.91   1
  -1 -30   0 16839.1 1336.19   1
   1  30   0 16607.2 1928.08   1
   1 -30   0 16936.1 1440.26   1
   1 -30   0 15999.6 2572.56   1
  -1  30   0 17084.4 1726.28   1
  -1 -30   0 15728.5 2335.83   1
  -1  30   0 16456.1 2129.16   1
  -2  30   0 58815.5 3278.15   1
   2 -30   0 57483.2 2757.13   1
   2 -30   0 50822.0 4624.05   1
  -2 -30   0 61963.1 2505.49   1
   2  30   0 55102.4 2761.08   1
  -2  30   0 63466.1 4326.51   1
   2  30   0 61117.2 3460.53   1
  -2 -30   0 49796.6 4024.54   1
  -3 -30   0 55192.0 2320.73   1
   3 -30   0 55406.7 4706.21   1
   3  30   0 58688.2 3161.48   1
  -3  30   0 55719.4 3202.11   1
   3  30   0 48442.3 2444.63   1
  -3  30   0 51287.6 4133.83   1
  -3 -30   0 45170.8 3530.87   1
   3 -30   0 55596.2 2806.35   1
  -4  30   0 4018.21 859.763   1
   4 -30   0 4034.34 794.606   1
   4 -30   0 3889.86 1210.25   1
   4  30   0 3725.44 666.114   1
  -4 -30   0 3193.00 926.799   1
   4  30   0 3852.53 756.161   1
  -4 -30   0 3835.75 606.118   1
  -4  30   0 3530.28 1111.60   1
  -5  30   0 10467.7 1408.45   1
   5 -30   0 8284.52 1709.46   1
  -5 -30   0 8981.58 1508.27   1
   5 -30   0 9988.14 1325.86   1
   5  30   0 11758.3 1271.93   1
   5  30   0 9526.91 1044.62   1
  -5 -30   0 10919.3 1027.73   1
  -5  30   0 8799.71 1949.96   1
   6 -30   0 20127.9 1924.78   1
  -6 -30   0 18034.5 2085.60   1
   6  30   0 18054.1 1413.43   1
   6 -30   0 19963.1 2576.62   1
   6  30   0 24972.8 1890.67   1
  -6  30   0 19072.2 2875.33   1
  -6 -30   0 23549.5 1520.89   1
  -6  30   0 18984.8 1903.95   1
  -7  30   0 2256.78 639.566   1
  -7 -30   0 2129.90 698.979   1
   7 -30   0 2169.18 846.101   1
   7 -30   0 2606.00 711.499   1
  -7  30   0 2165.54 1011.48   1
   7  30   0 2198.71 496.774   1
   7  30   0 2056.82 476.855   1
   8 -30   0 12315.6 1923.44   1
  -8  30   0 11647.4 1504.70   1
   8  30   0 10477.4 1087.74   1
   8 -30   0 12481.2 1609.15   1
  -8  30   0 12048.5 2427.98   1
  -8 -30   0 10392.5 1545.92   1
   8  30   0 13162.8 1268.62   1
  -8 -30   0 12954.4 1287.83   1
   9 -30   0 500.194 508.674   1
   9 -30   0 210.828 304.266   1
  -9  30   0-168.055 232.402   1
 -10  30   0 14520.0 2806.26   1
 -10 -30   0 17482.9 1575.23   1
  10  30   0 14689.5 1299.68   1
 -10 -30   0 13451.5 1764.68   1
  10 -30   0 13290.6 1772.18   1
  10  30   0 16211.0 1403.48   1
 -11 -30   0 3663.84 764.280   1
 -11  30   0 2828.67 713.640   1
  11  30   0 3614.36 669.981   1
  11 -30   0 3121.77 946.858   1
 -11  30   0 2194.40 1130.61   1
 -11 -30   0 2907.92 825.587   1
  11  30   0 2873.72 582.223   1
  11 -30   0 2944.03 916.700   1
 -12 -30   0 22183.0 2325.29   1
 -12  30   0 24849.2 2098.24   1
  12 -30   0 24136.2 2482.35   1
  12  30   0 21176.5 1631.41   1
  12 -30   0 24996.1 2557.14   1
 -12 -30   0 25779.5 2085.02   1
 -12  30   0 19467.5 3298.52   1
  12  30   0 24378.1 1825.23   1
  13 -30   0 1263.35 598.590   1
 -13  30   0 426.858 581.743   1
 -13 -30   0 1227.51 611.830   1
 -13  30   0 1223.44 452.489   1
  13  30   0 1207.64 389.602   1
  13  30   0 1070.87 387.365   1
 -13 -30   0 1039.02 458.298   1
  13 -30   0 919.466 521.421   1
 -14  30   0 5525.05 997.192   1
  14 -30   0 5934.29 1314.77   1
 -14 -30   0 6466.93 1092.93   1
  14  30   0 6752.68 985.838   1
  14 -30   0 6077.18 1234.51   1
 -14 -30   0 5345.52 1200.34   1
 -14  30   0 6143.41 2027.26   1
  14  30   0 5627.52 876.230   1
 -15 -30   0-109.517 284.556   1
  15  30   0-54.0293 97.3018   1
  15  30   0 11.4569 100.862   1
  15 -30   0-293.193 406.498   1
 -15  30   0 256.726 223.227   1
  15 -30   0 196.674 236.597   1
 -15  30   0 25.8342 771.120   1
 -15 -30   0 120.813 202.102   1
  16 -30   0 302.306 420.344   1
 -16  30   0 431.224 267.184   1
 -16 -30   0 400.876 289.086   1
 -16 -30   0 250.851 257.789   1
  16 -30   0 724.853 419.071   1
 -16  30   0 1002.78 1047.08   1
  16  30   0 370.596 249.999   1
  16  30   0 913.109 411.821   1
 -17 -30   0 165.956 281.241   1
 -17 -30   0 100.763 259.636   1
  17  30   0 171.024 148.689   1
  17  30   0 168.268 213.895   1
 -18 -30   0 566.242 610.008   1
 -18 -30   0 523.397 489.445   1
  18  30   0-25.0492 243.207   1
  18 -30   0 28.5193 415.265   1
 -18  30   0 254.435 244.056   1
  18  30   0 6.49478 266.396   1
  18 -30   0 65.9972 262.938   1
 -18  30   0 331.216 706.906   1
  19  30   0-214.022 353.320   1
 -19 -30   0 312.711 417.168   1
 -19  30   0-378.639 636.929   1
  19  30   0-136.557 212.003   1
 -19  30   0-54.6922 160.794   1
  19 -30   0 538.690 492.549   1
  19 -30   0-532.788 542.475   1
 -19 -30   0-453.630 536.625   1
   0  31   0 50.5208 197.526   1
   0  31   0-109.746 227.704   1
   0 -31   0-36.5582 149.279   1
   0 -31   0-190.192 453.453   1
  -1  31   0 288.757 404.207   1
  -1 -31   0 154.197 170.396   1
   1  31   0 164.538 221.836   1
   1 -31   0-132.531 378.797   1
  -1 -31   0-14.5051 278.825   1
   1 -31   0 78.8577 112.325   1
  -1  31   0 157.626 125.423   1
   1  31   0 158.731 209.991   1
  -2  31   0 144.570 376.633   1
  -2 -31   0-26.0444 214.632   1
   2 -31   0-187.370 485.695   1
   2  31   0-87.9450 228.472   1
  -2  31   0-90.2647 200.369   1
   2  31   0-199.787 206.644   1
   2 -31   0-53.2176 95.2969   1
  -2 -31   0-65.0727 125.879   1
  -3 -31   0 633.973 523.342   1
   3  31   0 357.419 184.072   1
   3 -31   0 81.6167 190.843   1
   3 -31   0 601.063 313.412   1
  -3 -31   0 517.715 238.427   1
  -3  31   0 515.822 316.786   1
   3  31   0 225.650 148.761   1
  -3  31   0 334.196 402.846   1
   4 -31   0 124.631 186.189   1
  -4 -31   0 98.0477 110.584   1
  -4  31   0 121.232 229.257   1
   4 -31   0 264.372 199.745   1
  -4  31   0 495.913 535.174   1
   4  31   0 165.047 141.559   1
  -4 -31   0 137.754 236.141   1
   4  31   0-84.6714 197.765   1
   5  31   0 656.839 307.227   1
  -5 -31   0 862.819 293.260   1
   5 -31   0 280.403 216.469   1
  -5  31   0 505.614 274.455   1
  -5  31   0 441.059 511.627   1
   5 -31   0-148.588 521.850   1
  -5 -31   0 285.294 309.733   1
   5  31   0 510.659 259.805   1
  -6  31   0 7.80563 96.0979   1
   6  31   0 4.63798 95.0135   1
   6 -31   0-152.850 279.391   1
  -6 -31   0 39.4405 175.996   1
  -6  31   0 316.273 600.635   1
  -6 -31   0-8.15859 81.6179   1
   6 -31   0 228.430 280.527   1
   6  31   0-129.393 199.853   1
   7 -31   0 766.059 514.234   1
   7  31   0 1109.38 380.603   1
  -7  31   0 1210.48 470.567   1
   7  31   0 826.251 311.725   1
  -7  31   0 1805.47 1041.84   1
   7 -31   0 1232.18 456.552   1
  -7 -31   0 684.524 492.600   1
   8  31   0 762.670 306.504   1
   8 -31   0 834.852 482.049   1
   8 -31   0 870.321 500.223   1
  -8  31   0 1326.25 483.218   1
   8  31   0 832.272 275.362   1
  -8 -31   0 723.010 372.321   1
  -8 -31   0 696.161 294.565   1
  -8  31   0 624.365 644.800   1
   9  31   0 900.114 335.801   1
   9  31   0 824.384 313.317   1
  -9 -31   0 532.011 393.054   1
  -9  31   0 244.612 328.483   1
   9 -31   0 877.397 558.578   1
  -9  31   0 802.354 424.514   1
  -9 -31   0 851.920 345.543   1
   9 -31   0 602.869 399.663   1
  10  31   0 2334.55 506.603   1
  10  31   0 1953.74 485.652   1
 -10 -31   0 2014.00 715.860   1
 -10 -31   0 2293.28 556.028   1
  11  31   0 5047.71 784.814   1
 -11 -31   0 5372.53 925.894   1
 -11 -31   0 4921.91 1078.40   1
  11 -31   0 5227.49 1139.92   1
  11  31   0 5004.44 808.343   1
  11 -31   0 5329.29 1220.30   1
 -11  31   0 4876.58 1677.47   1
 -11  31   0 5072.61 993.490   1
 -12 -31   0 11355.1 1353.33   1
 -12  31   0 8169.10 2232.34   1
  12 -31   0 9466.35 1662.79   1
 -12  31   0 10265.3 1390.03   1
 -12 -31   0 9242.47 1516.54   1
  12 -31   0 9566.77 1629.53   1
  12  31   0 9774.05 1114.82   1
  12  31   0 10873.7 1219.48   1
 -13  31   0 24.4451 568.298   1
  13  31   0 135.032 149.517   1
 -13 -31   0-84.6591 220.168   1
  13 -31   0 618.108 475.937   1
  13 -31   0 369.815 376.110   1
  13  31   0 477.953 281.853   1
 -13  31   0 296.633 226.200   1
 -13 -31   0 126.580 167.186   1
  14 -31   0-177.587 325.290   1
 -14  31   0 38.1641 176.144   1
 -14  31   0-331.108 704.806   1
  14  31   0 140.057 192.712   1
  14 -31   0 378.885 408.960   1
 -14 -31   0 151.839 193.330   1
 -14 -31   0-104.278 170.581   1
  14  31   0-69.4376 104.727   1
 -15  31   0 343.447 249.413   1
 -15 -31   0 328.392 308.440   1
  15 -31   0 348.442 354.569   1
  15  31   0 163.631 211.932   1
 -15  31   0 507.219 575.169   1
 -15 -31   0 305.027 315.578   1
  15 -31   0-54.9362 365.647   1
  15  31   0 311.994 247.293   1
  16  31   0 292.378 189.703   1
 -16 -31   0 213.645 263.681   1
 -16  31   0 277.777 299.150   1
 -16  31   0 475.606 573.691   1
  16  31   0 565.444 343.408   1
  16 -31   0 188.047 346.109   1
 -16 -31   0-46.9999 261.478   1
  16 -31   0 78.4326 372.959   1
  17  31   0 396.147 330.801   1
 -17 -31   0 581.079 429.116   1
  17 -31   0 368.464 516.172   1
 -17 -31   0-353.926 438.771   1
  17  31   0 279.168 253.401   1
 -17  31   0 908.638 914.608   1
 -17  31   0-187.735 219.767   1
  18 -31   0 944.125 559.343   1
 -18  31   0-276.213 595.859   1
  18 -31   0 892.385 576.505   1
 -18 -31   0 63.3010 367.600   1
 -18  31   0 987.436 423.458   1
 -18 -31   0 781.290 594.184   1
  18  31   0 891.665 390.605   1
  18  31   0 716.276 400.732   1
  19 -31   0 235.394 372.448   1
 -19 -31   0 246.120 284.289   1
  19  31   0 134.789 205.959   1
  19 -31   0 558.779 336.098   1
 -19  31   0 212.735 391.482   1
   0 -32   0 52249.4 2491.70   1
   0  32   0 54298.6 3751.14   1
   0  32   0 49090.0 2947.56   1
   0 -32   0 43982.2 4245.18   1
  -1  32   0 29686.3 2910.51   1
  -1 -32   0 30080.2 1830.74   1
  -1  32   0 25349.2 2149.84   1
  -1 -32   0 24794.2 3048.95   1
   1 -32   0 25065.7 3420.35   1
   1  32   0 30333.6 2628.82   1
   1 -32   0 27186.2 1849.91   1
   1  32   0 25486.7 2035.76   1
   2 -32   0 83046.1 3368.04   1
   2  32   0 93769.5 4397.60   1
  -2 -32   0 74491.0 5038.68   1
  -2 -32   0 88941.5 3069.78   1
   2 -32   0 74010.3 5704.65   1
   2  32   0 77929.8 3403.12   1
  -2  32   0 76688.5 3847.60   1
  -2  32   0 89732.9 5225.21   1
   3 -32   0 10354.5 2082.14   1
   3  32   0 8756.71 1088.24   1
   3 -32   0 8053.02 1079.22   1
  -3 -32   0 9560.15 986.436   1
   3  32   0 9376.84 1306.59   1
  -3  32   0 9401.63 1348.61   1
  -3 -32   0 7886.56 1519.07   1
  -3  32   0 8944.72 1752.43   1
   4 -32   0 21695.9 2930.63   1
  -4 -32   0 20066.0 2367.29   1
   4  32   0 19137.5 1575.91   1
   4 -32   0 23405.2 1933.11   1
  -4 -32   0 23820.0 1557.91   1
   4  32   0 22518.2 1929.76   1
  -4  32   0 22575.5 2098.55   1
  -4  32   0 21406.1 2865.86   1
   5  32   0 203.469 151.638   1
   5 -32   0 106.783 300.948   1
  -5  32   0-49.7503 164.998   1
  -5  32   0 252.026 280.516   1
  -5 -32   0 211.034 149.526   1
   5 -32   0 312.426 306.028   1
  -5 -32   0 74.1119 149.177   1
   5  32   0 30.1397 121.380   1
  -6  32   0 13612.2 2477.41   1
  -6 -32   0 14394.4 1232.49   1
   6 -32   0 13530.8 2181.97   1
   6 -32   0 13562.7 1606.59   1
   6  32   0 11039.0 1143.09   1
  -6 -32   0 10744.5 1650.90   1
   6  32   0 13572.7 1431.71   1
  -6  32   0 12889.0 1626.16   1
   7  32   0 2072.61 487.826   1
  -7  32   0 2327.56 681.823   1
  -7  32   0 1453.83 955.017   1
   7 -32   0 1878.98 775.079   1
   7 -32   0 1835.34 571.072   1
   7  32   0 2258.05 511.922   1
  -7 -32   0 2249.21 771.303   1
   8 -32   0 22182.9 2140.98   1
   8 -32   0 22537.0 2684.89   1
  -8 -32   0 24091.7 1775.18   1
  -8  32   0 23085.9 3274.72   1
   8  32   0 22450.1 1685.11   1
  -8  32   0 23316.8 2152.31   1
   9 -32   0 5473.49 1303.24   1
  -9 -32   0 7197.74 984.323   1
   9  32   0 6718.81 898.459   1
   9 -32   0 6128.92 1204.53   1
  -9  32   0 6192.38 1104.53   1
  -9 -32   0 6656.13 1289.57   1
  -9  32   0 7950.36 2071.00   1
   9  32   0 6434.36 892.525   1
 -10 -32   0 2654.02 821.352   1
 -10  32   0 2289.52 718.916   1
  10  32   0 2636.22 582.980   1
  10 -32   0 2640.95 786.760   1
 -10  32   0 3278.11 1191.71   1
  10 -32   0 2452.21 851.680   1
 -10 -32   0 2522.82 609.300   1
  10  32   0 2721.15 564.827   1
  11  32   0-30.7198 126.189   1
 -11 -32   0 102.691 99.2786   1
 -11  32   0 91.4275 418.160   1
 -11 -32   0-246.243 256.836   1
 -11  32   0 23.8214 83.9090   1
  11 -32   0 127.382 194.155   1
  11  32   0-74.4073 128.359   1
  11 -32   0-261.227 400.540   1
 -12  32   0 23.9372 626.993   1
 -12 -32   0-157.305 321.080   1
  12  32   0 279.452 209.621   1
 -12  32   0 435.618 287.478   1
  12 -32   0 782.760 496.243   1
 -12 -32   0 145.201 86.2737   1
  12  32   0 243.395 164.191   1
  12 -32   0 11.5605 173.762   1
  13 -32   0 4078.31 1059.64   1
 -13 -32   0 4084.86 862.258   1
 -13  32   0 2991.92 1467.15   1
 -13 -32   0 3943.46 1019.98   1
  13  32   0 4094.12 717.451   1
  13  32   0 4158.55 762.004   1
 -13  32   0 3652.94 857.235   1
  13 -32   0 3625.38 1069.20   1
  14 -32   0 3696.71 1089.87   1
 -14 -32   0 5060.17 983.271   1
  14 -32   0 4854.46 1167.04   1
 -14  32   0 5505.83 1031.22   1
 -14 -32   0 4412.58 1084.35   1
  14  32   0 4607.95 807.376   1
 -14  32   0 5415.10 1903.22   1
  14  32   0 5230.84 884.414   1
  15  32   0 505.028 275.344   1
 -15  32   0 506.386 292.968   1
  15 -32   0 1557.19 735.710   1
  15 -32   0 429.264 365.976   1
  15  32   0 322.520 211.818   1
 -15 -32   0 953.108 577.532   1
 -15 -32   0 375.839 350.821   1
 -15  32   0 790.195 703.669   1
 -16 -32   0 4782.38 1172.45   1
  16  32   0 3816.78 831.287   1
  16  32   0 3699.13 750.385   1
 -16  32   0 4628.76 943.198   1
  16 -32   0 4081.84 1018.97   1
 -16  32   0 2908.91 1403.28   1
  16 -32   0 4427.44 1180.90   1
 -16 -32   0 2927.99 804.352   1
  17 -32   0-236.923 349.935   1
 -17  32   0-39.4734 239.845   1
 -17 -32   0-91.0054 247.940   1
 -17 -32   0 263.184 353.145   1
  17 -32   0 207.294 453.490   1
 -17  32   0 298.455 524.450   1
  17  32   0 160.925 194.270   1
  17  32   0 86.2565 179.111   1
  18  32   0 703.036 365.601   1
  18 -32   0 953.456 592.607   1
 -18 -32   0 897.318 560.420   1
 -18  32   0 437.115 785.926   1
  18  32   0 1134.06 463.295   1
 -18  32   0-150.770 225.376   1
  18 -32   0 275.195 327.953   1
 -18 -32   0 1429.05 747.267   1
  19 -32   0 549.421 606.018   1
 -19  32   0 143.971 238.636   1
  19 -32   0 394.940 669.288   1
   0 -33   0 28.5907 90.9126   1
   0  33   0 52.3794 152.731   1
   0 -33   0 117.724 413.979   1
   0  33   0-43.8148 110.965   1
   1  33   0 132.155 242.585   1
   1 -33   0 52.5234 382.889   1
  -1 -33   0 170.829 414.379   1
   1  33   0 40.7491 167.671   1
  -1 -33   0 13.5102 82.7273   1
  -1  33   0 22.8491 140.125   1
  -1  33   0-23.1684 129.705   1
   1 -33   0 205.527 227.628   1
  -2  33   0 31.8060 168.647   1
   2  33   0 6.21952 71.5646   1
  -2 -33   0-280.641 389.256   1
   2 -33   0 251.550 426.307   1
   2  33   0 149.187 208.212   1
  -2 -33   0-51.0809 100.624   1
  -2  33   0 148.754 341.496   1
   2 -33   0 197.979 195.000   1
  -3 -33   0 1838.24 813.699   1
  -3  33   0 2504.91 706.935   1
   3 -33   0 2774.59 1114.93   1
  -3 -33   0 2624.50 521.712   1
  -3  33   0 1831.68 802.309   1
   3  33   0 2465.09 673.461   1
   3 -33   0 1892.95 524.020   1
   3  33   0 1816.67 514.740   1
   4 -33   0-16.4392 410.621   1
  -4 -33   0 86.7898 94.6546   1
  -4  33   0-91.8988 376.216   1
   4 -33   0 71.0490 130.716   1
   4  33   0 134.689 69.6584   1
  -4  33   0 96.2038 99.7567   1
  -4 -33   0-23.0101 127.586   1
   4  33   0-46.9471 145.860   1
  -5 -33   0 565.934 249.348   1
  -5  33   0 184.478 231.449   1
   5 -33   0 484.869 306.807   1
  -5  33   0 266.952 175.927   1
   5 -33   0 469.417 593.045   1
  -5 -33   0 482.964 370.569   1
   5  33   0 530.846 264.922   1
   5  33   0 389.910 251.254   1
   6 -33   0 556.389 394.563   1
   6 -33   0 814.815 477.930   1
  -6 -33   0 505.909 377.172   1
   6  33   0 568.888 249.121   1
  -6 -33   0 1045.17 334.373   1
  -6  33   0 1068.26 491.017   1
  -6  33   0 509.400 540.589   1
   6  33   0 916.484 355.542   1
  -7  33   0-49.1223 119.409   1
  -7 -33   0 148.121 146.604   1
  -7  33   0-96.2256 369.769   1
   7  33   0 119.185 107.726   1
   7 -33   0 56.7997 168.491   1
   7 -33   0 234.954 205.042   1
   7  33   0-83.7133 163.057   1
  -8  33   0 188.112 306.039   1
   8 -33   0 431.213 310.041   1
  -8  33   0 121.406 244.287   1
   8 -33   0-39.5851 309.614   1
   9  33   0 235.582 176.684   1
  -9 -33   0 280.831 372.329   1
  -9  33   0 658.186 649.463   1
  -9 -33   0 392.652 226.507   1
   9  33   0 391.781 244.388   1
   9 -33   0 45.3931 213.288   1
 -10  33   0 2026.54 1140.83   1
 -10  33   0 1491.36 539.018   1
 -10 -33   0 1146.18 567.524   1
  10  33   0 1249.66 397.005   1
  10 -33   0 1488.50 661.839   1
  10 -33   0 1420.47 573.716   1
 -10 -33   0 1676.19 496.698   1
  10  33   0 1318.26 402.551   1
 -11 -33   0 180.477 206.064   1
  11 -33   0-83.5541 165.462   1
 -11  33   0-139.335 779.214   1
  11 -33   0-61.0333 146.382   1
 -11  33   0 8.15285 137.598   1
 -11 -33   0 42.5162 235.221   1
  11  33   0 134.971 158.593   1
  11  33   0-73.4347 97.9783   1
 -12  33   0 1144.38 649.900   1
  12 -33   0 2744.60 831.279   1
 -12  33   0 1555.67 1021.26   1
  12  33   0 1894.02 508.828   1
  12  33   0 2884.18 625.548   1
 -12 -33   0 2741.63 881.264   1
 -12 -33   0 3284.71 706.139   1
  12 -33   0 2708.54 934.133   1
  13 -33   0 549.710 343.939   1
 -13 -33   0 499.667 298.659   1
  13  33   0 564.876 306.169   1
  13  33   0 371.395 231.672   1
  13 -33   0 147.113 384.386   1
 -13  33   0 738.491 628.328   1
 -13  33   0 513.313 322.283   1
 -13 -33   0 304.676 293.049   1
 -14  33   0-452.054 793.045   1
 -14 -33   0-113.806 259.749   1
  14  33   0 46.5223 106.525   1
  14  33   0 108.783 202.018   1
 -14 -33   0 172.761 354.971   1
  14 -33   0-119.874 282.626   1
 -14  33   0 134.531 219.428   1
  14 -33   0 11.5283 227.926   1
 -15 -33   0 6668.52 1169.42   1
 -15  33   0 914.507 947.229   1
  15  33   0 5276.48 873.677   1
 -15  33   0 6543.19 1121.23   1
  15 -33   0 4833.45 1436.13   1
 -15 -33   0 5913.33 1322.51   1
  15  33   0 6304.21 1010.83   1
  15 -33   0 2152.49 865.802   1
  16  33   0 2076.58 532.623   1
 -16 -33   0 2311.01 869.239   1
 -16 -33   0 2415.02 763.598   1
  16 -33   0 3564.47 1025.76   1
  16 -33   0 252.119 350.636   1
 -16  33   0-695.180 915.877   1
  16  33   0 1943.06 502.600   1
 -16  33   0 3291.81 832.305   1
 -17  33   0 72.2169 251.040   1
  17  33   0-352.894 269.709   1
  17  33   0-150.458 204.756   1
  17 -33   0-437.827 411.852   1
  17 -33   0-361.450 299.358   1
 -17 -33   0 151.158 230.289   1
 -17  33   0-635.838 816.291   1
 -17 -33   0 296.301 241.226   1
  18 -33   0-160.134 403.277   1
  18 -33   0 1788.27 644.746   1
 -18  33   0-112.068 250.368   1
 -18 -33   0 1197.28 539.042   1
 -18  33   0-31.6450 664.715   1
  18  33   0 1507.62 575.132   1
 -18 -33   0 2055.15 792.586   1
  18  33   0 1543.39 447.680   1
 -19  33   0-794.691 1203.57   1
 -19  33   0-64.5361 220.677   1
  19 -33   0-404.545 365.420   1
  19 -33   0-717.126 596.589   1
   0 -34   0 3997.17 1375.47   1
   0  34   0 5064.66 1169.99   1
   0  34   0 4836.87 942.021   1
   0 -34   0 3891.63 687.179   1
  -1 -34   0 38831.1 3979.06   1
   1  34   0 44914.7 3287.83   1
   1 -34   0 42303.6 4363.04   1
   1  34   0 42586.1 2736.56   1
  -1 -34   0 45543.8 2303.77   1
   1 -34   0 45294.2 2441.63   1
  -1  34   0 48570.6 3779.09   1
  -1  34   0 47477.3 3029.39   1
  -2  34   0 11922.1 1897.07   1
   2  34   0 12856.2 1639.50   1
  -2 -34   0 12447.4 1171.76   1
  -2  34   0 12412.9 1602.94   1
   2  34   0 10974.2 1335.81   1
   2 -34   0 10638.0 1221.13   1
  -2 -34   0 11145.2 2044.24   1
   2 -34   0 11348.5 2305.81   1
   3 -34   0 84526.6 3576.77   1
  -3  34   0 80653.3 5278.19   1
  -3 -34   0 89146.0 3090.02   1
   3  34   0 74448.2 3311.01   1
   3  34   0 89138.8 4123.54   1
  -3  34   0 86517.6 4186.93   1
   3 -34   0 85913.6 6136.84   1
   4 -34   0 1669.23 873.748   1
   4  34   0 1885.49 577.465   1
  -4 -34   0 1606.28 740.387   1
  -4  34   0 1280.72 779.887   1
   4  34   0 1465.29 451.620   1
  -4 -34   0 1761.83 433.546   1
   4 -34   0 1440.39 524.170   1
  -4  34   0 2033.65 671.020   1
   5 -34   0 4458.00 1370.70   1
  -5  34   0 6701.77 1734.76   1
   5  34   0 5763.80 952.102   1
  -5  34   0 5719.26 1097.05   1
  -5 -34   0 5669.04 781.076   1
   5  34   0 4091.28 721.717   1
   5 -34   0 6279.81 1064.78   1
  -5 -34   0 4343.98 1079.77   1
  -6 -34   0 543.565 176.480   1
   6  34   0 323.093 213.535   1
   6 -34   0 90.9810 247.006   1
  -6  34   0 454.308 468.806   1
  -6 -34   0 423.225 306.647   1
   6  34   0 406.119 246.957   1
  -6  34   0 682.136 395.852   1
   6 -34   0 542.101 328.056   1
   7  34   0 21596.1 1762.96   1
  -7  34   0 17298.5 2859.86   1
  -7 -34   0 15989.4 2113.67   1
   7 -34   0 18923.5 1987.12   1
   7 -34   0 17529.6 2474.47   1
   7  34   0 15319.8 1400.61   1
  -7 -34   0 20619.6 1540.96   1
  -7  34   0 19834.1 2003.41   1
  -8 -34   0 4766.00 1162.19   1
   8 -34   0 5122.58 1234.56   1
   8 -34   0 5751.27 1149.56   1
  -8  34   0 6560.75 1131.81   1
  -8  34   0 5115.36 1661.21   1
  -8 -34   0 6661.79 946.049   1
   8  34   0 5710.01 842.038   1
   8  34   0 7255.26 977.394   1
  -9 -34   0 29413.3 2016.83   1
   9  34   0 30251.6 1990.69   1
   9  34   0 25922.2 1816.48   1
  -9 -34   0 23784.0 2561.99   1
 -10  34   0 91.1867 182.519   1
  10  34   0 258.645 171.834   1
  10 -34   0 301.603 120.453   1
 -10  34   0-314.911 708.730   1
  10 -34   0 365.808 440.110   1
  10  34   0 422.572 242.843   1
 -10 -34   0 373.061 383.319   1
 -10 -34   0 660.712 329.559   1
  11  34   0 2570.16 582.720   1
 -11  34   0 2343.03 689.760   1
  11 -34   0 1939.03 770.574   1
  11  34   0 1851.95 493.732   1
 -11 -34   0 2653.04 631.889   1
  11 -34   0 2112.91 721.724   1
 -11 -34   0 1860.03 696.987   1
 -11  34   0 1317.75 989.956   1
 -12 -34   0 308.928 261.785   1
 -12 -34   0 232.311 175.935   1
 -12  34   0 517.835 711.368   1
 -12  34   0 24.6905 111.259   1
  12 -34   0 264.508 346.528   1
  12  34   0 367.469 247.842   1
  12 -34   0-86.7088 253.011   1
  12  34   0 132.832 96.2305   1
 -13  34   0 3382.66 1582.73   1
  13 -34   0 2677.69 878.906   1
  13  34   0 3003.48 680.335   1
 -13 -34   0 3287.14 973.078   1
 -13  34   0 2786.07 740.251   1
  13  34   0 2838.93 628.446   1
 -13 -34   0 3509.93 819.327   1
  13 -34   0 3323.71 967.967   1
 -14 -34   0 1675.49 648.258   1
 -14  34   0 1953.39 643.627   1
 -14  34   0 2269.53 1278.68   1
  14  34   0 1690.34 519.051   1
 -14 -34   0 2362.44 681.936   1
  14 -34   0 2530.29 915.331   1
  14  34   0 2184.88 601.313   1
  14 -34   0 1330.16 645.055   1
 -15 -34   0 10758.6 1517.12   1
  15  34   0 10345.2 1325.00   1
  15 -34   0 11859.9 1806.81   1
  15 -34   0 10294.8 1835.34   1
 -15  34   0 10336.3 2691.94   1
 -15 -34   0 10103.8 1737.21   1
 -15  34   0 11862.9 1522.74   1
  15  34   0 10558.7 1270.85   1
  16 -34   0-106.831 247.461   1
  16  34   0 74.1184 140.875   1
  16  34   0-160.074 213.199   1
 -16 -34   0 307.022 364.877   1
 -16 -34   0 472.910 332.385   1
  17  34   0 1449.23 522.732   1
  17  34   0 1669.15 534.646   1
  17 -34   0 2166.66 943.343   1
  17 -34   0 1501.44 755.223   1
 -17  34   0 1694.04 1249.01   1
 -17 -34   0 1373.36 575.706   1
 -17  34   0 1967.80 648.778   1
 -17 -34   0 1510.82 696.017   1
 -18 -34   0-315.552 575.067   1
 -18  34   0 1286.94 1372.56   1
 -18 -34   0-76.8579 252.554   1
  18 -34   0 562.021 310.138   1
 -18  34   0-285.772 292.524   1
  18 -34   0 1097.16 848.351   1
  18  34   0 310.799 253.741   1
  18  34   0 414.118 351.247   1
  19 -34   0 211.656 400.448   1
 -19  34   0-278.410 467.425   1
  19 -34   0-378.870 392.471   1
   0  35   0-410.790 405.371   1
   0 -35   0 177.676 296.899   1
   0 -35   0-24.7200 101.036   1
   0  35   0-139.368 225.105   1
  -1 -35   0 803.879 808.892   1
   1 -35   0-367.313 644.431   1
  -1 -35   0 543.049 259.136   1
  -1  35   0 371.377 232.904   1
   1  35   0 343.615 242.571   1
  -1  35   0 832.193 519.615   1
   1  35   0 301.345 322.604   1
   1 -35   0 613.916 303.515   1
   2  35   0 128.244 123.989   1
  -2 -35   0 168.350 316.781   1
  -2  35   0 117.140 105.256   1
   2 -35   0 181.057 143.902   1
   2  35   0 165.336 200.437   1
   2 -35   0-56.6096 403.105   1
  -2 -35   0 138.282 126.306   1
  -2  35   0-63.7916 199.252   1
   3  35   0 548.429 263.927   1
   3 -35   0 778.923 581.104   1
  -3  35   0 549.815 287.578   1
   3 -35   0 619.919 334.713   1
  -3 -35   0 585.223 259.899   1
   3  35   0 661.426 362.795   1
  -3 -35   0 341.862 431.786   1
  -3  35   0 455.520 281.978   1
   4  35   0 42.3159 89.7276   1
  -4 -35   0 99.9671 315.197   1
   4 -35   0-253.639 235.823   1
  -4  35   0-216.992 410.465   1
  -4 -35   0 112.719 127.542   1
   4  35   0 17.3743 64.8008   1
  -4  35   0-8.44711 115.415   1
   4 -35   0 155.490 327.990   1
  -5  35   0 3532.15 864.200   1
  -5 -35   0 2826.40 555.372   1
  -5  35   0 3046.69 1149.11   1
   5 -35   0 3264.31 1171.63   1
   5 -35   0 2910.15 706.083   1
   5  35   0 3121.92 703.328   1
  -5 -35   0 2888.92 930.161   1
   5  35   0 2616.15 598.421   1
   6  35   0 469.562 265.532   1
  -6  35   0 595.096 375.892   1
   6 -35   0 525.382 338.692   1
  -6  35   0 404.613 372.991   1
  -6 -35   0 609.846 257.610   1
  -6 -35   0 288.217 258.025   1
   6 -35   0 790.995 497.208   1
   6  35   0 1075.66 422.146   1
  -7  35   0 5027.05 1039.79   1
  -7  35   0 4734.55 1536.65   1
   7 -35   0 4196.98 1257.79   1
   7 -35   0 5370.50 1030.18   1
   8  35   0 356.264 270.393   1
  -8  35   0 137.009 179.812   1
  -8  35   0 104.120 460.845   1
  -8 -35   0 407.892 357.673   1
   8 -35   0 229.319 194.232   1
   8 -35   0 83.7965 214.882   1
   8  35   0 424.742 243.013   1
  -8 -35   0 379.066 225.858   1
   9  35   0 8458.46 1046.65   1
   9 -35   0 7743.11 1626.35   1
  -9 -35   0 7642.25 1051.82   1
   9 -35   0 9275.44 1461.42   1
  -9 -35   0 7232.11 1389.63   1
  -9  35   0 7633.55 1284.27   1
  -9  35   0 7475.73 2046.81   1
   9  35   0 10277.5 1176.94   1
 -10  35   0 251.642 498.423   1
  10  35   0 70.2373 141.256   1
 -10 -35   0 306.137 386.597   1
  10  35   0 27.2380 126.945   1
  10 -35   0 128.152 229.053   1
 -10  35   0-110.463 226.864   1
 -10 -35   0-24.4427 140.679   1
  10 -35   0-305.999 358.020   1
 -11  35   0 3308.95 1527.98   1
  11  35   0 3772.97 692.116   1
 -11 -35   0 3085.83 719.094   1
  11  35   0 3632.66 712.463   1
 -11 -35   0 3307.30 944.138   1
  11 -35   0 4096.30 1024.82   1
  11 -35   0 2778.14 946.128   1
 -11  35   0 3926.28 883.400   1
 -12  35   0 199.580 406.105   1
  12  35   0 125.868 180.931   1
 -12 -35   0 85.7292 147.277   1
 -12 -35   0 153.528 262.446   1
 -12  35   0 67.6220 219.569   1
  12 -35   0 32.8959 168.885   1
  12 -35   0 12.3423 311.731   1
  12  35   0 46.6541 86.2452   1
 -13  35   0 6303.47 1093.73   1
  13 -35   0 5742.67 1282.93   1
 -13 -35   0 4289.91 1120.43   1
 -13  35   0 5362.68 1787.04   1
 -13 -35   0 4093.40 942.462   1
  13 -35   0 5760.79 1368.56   1
  13  35   0 5320.76 878.530   1
  13  35   0 5559.83 904.438   1
  14 -35   0 862.578 541.840   1
 -14 -35   0 895.135 542.701   1
  14 -35   0 814.783 585.971   1
  14  35   0 738.136 358.256   1
 -14  35   0 465.812 476.148   1
  14  35   0 525.843 354.626   1
 -14 -35   0 724.906 382.706   1
 -14  35   0 705.147 356.926   1
  15 -35   0 15156.5 2147.72   1
 -15  35   0 11738.4 2832.17   1
  15 -35   0 12549.4 1846.96   1
 -15 -35   0 12485.4 1994.07   1
 -15  35   0 13492.8 1653.71   1
 -15 -35   0 11033.8 1532.23   1
  15  35   0 11729.0 1350.02   1
  15  35   0 13226.2 1489.51   1
 -16  35   0 98.2998 163.929   1
 -16 -35   0 248.484 263.448   1
  16  35   0-179.829 258.314   1
  16  35   0-117.276 291.118   1
 -16 -35   0-39.5137 282.204   1
  17  35   0 2961.05 661.074   1
  17  35   0 2719.42 733.149   1
 -17  35   0 2983.87 845.508   1
  17 -35   0 154.016 604.528   1
 -17 -35   0 2415.39 810.074   1
 -17  35   0 1652.94 1413.69   1
 -17 -35   0 2740.40 967.364   1
  17 -35   0 1951.50 888.925   1
 -18  35   0-846.375 1231.89   1
  18 -35   0-248.278 372.458   1
  18  35   0 464.713 356.565   1
  18  35   0 245.573 166.335   1
 -18 -35   0-479.948 462.329   1
  18 -35   0-292.824 451.791   1
 -18  35   0 172.974 263.005   1
 -18 -35   0 42.3166 491.474   1
  19 -35   0 2130.79 843.231   1
 -19  35   0 1763.86 1074.45   1
   0  36   0 3370.62 989.431   1
   0  36   0 3193.16 799.682   1
   0 -36   0 3125.86 1196.00   1
   0 -36   0 3525.07 682.024   1
  -1 -36   0 17027.8 2685.31   1
  -1  36   0 18469.4 1954.85   1
   1  36   0 18375.5 1849.15   1
   1 -36   0 19562.9 1631.23   1
  -1 -36   0 21408.8 1593.01   1
   1 -36   0 17352.1 2883.39   1
   1  36   0 21201.2 2292.84   1
  -1  36   0 20351.1 2482.70   1
   2  36   0 1929.71 558.218   1
  -2  36   0 3003.12 1005.93   1
   2 -36   0 2533.33 602.463   1
  -2  36   0 2690.93 774.753   1
  -2 -36   0 3601.48 1215.37   1
   2 -36   0 2273.41 1162.51   1
  -2 -36   0 2183.94 490.502   1
   2  36   0 2768.62 795.504   1
  -3 -36   0 3922.54 1186.04   1
   3  36   0 6204.70 1124.03   1
  -3  36   0 6042.16 1129.45   1
   3 -36   0 6694.35 1767.00   1
  -3 -36   0 5944.05 812.968   1
  -3  36   0 5854.49 1394.44   1
   3 -36   0 5935.51 944.658   1
   3  36   0 5016.33 893.526   1
   4  36   0 245.500 231.053   1
   4  36   0 480.539 274.128   1
  -4  36   0 77.9230 198.681   1
   4 -36   0 159.178 368.343   1
  -4 -36   0 177.334 163.808   1
   4 -36   0 190.437 221.077   1
  -4 -36   0 208.552 167.664   1
  -4  36   0 273.548 377.237   1
   5  36   0 9640.09 1233.16   1
   5 -36   0 9026.75 1271.75   1
  -5 -36   0 7314.29 1486.91   1
  -5  36   0 8335.98 1351.31   1
  -5 -36   0 9903.56 1036.23   1
  -5  36   0 7160.44 1886.81   1
   5 -36   0 7327.33 1748.15   1
   5  36   0 7772.27 1051.21   1
  -6  36   0-389.444 524.146   1
   6 -36   0 306.285 506.422   1
   6  36   0 19.7667 108.016   1
  -6 -36   0 104.598 135.656   1
  -6 -36   0 83.3557 180.209   1
   6 -36   0-101.360 177.051   1
  -6  36   0 202.772 226.703   1
   6  36   0-72.5987 175.639   1
  -7  36   0 5748.05 1701.92   1
   7 -36   0 6785.67 1576.56   1
   7 -36   0 7471.64 1251.10   1
  -7  36   0 7160.85 1240.93   1
  -7 -36   0 6091.04 1362.55   1
   7  36   0 8825.81 1147.13   1
  -7 -36   0 7607.39 1053.77   1
   7  36   0 6345.94 929.169   1
   8 -36   0 3047.17 819.790   1
  -8  36   0 3364.24 1329.22   1
   8  36   0 2570.45 584.890   1
  -8 -36   0 2613.52 881.188   1
  -8 -36   0 4648.78 793.169   1
   8  36   0 3838.13 730.251   1
   9 -36   0 1222.19 644.193   1
  -9  36   0 974.405 647.999   1
   9  36   0 1525.23 459.519   1
  -9 -36   0 1369.35 663.440   1
  -9 -36   0 1609.85 530.666   1
   9  36   0 1782.28 494.728   1
   9 -36   0 1584.86 604.997   1
  -9  36   0 1827.94 643.337   1
 -10 -36   0 1745.79 765.425   1
  10 -36   0 1950.98 700.294   1
 -10  36   0 1537.93 969.043   1
  10  36   0 2457.76 589.917   1
 -10 -36   0 2755.33 639.923   1
  10  36   0 1787.58 483.982   1
  10 -36   0 2018.55 802.570   1
 -10  36   0 2116.86 668.568   1
 -11  36   0 542.399 358.837   1
  11 -36   0 933.075 484.418   1
 -11 -36   0 688.424 329.496   1
 -11  36   0 1185.48 736.389   1
  11  36   0 852.405 345.360   1
 -11 -36   0 775.481 535.546   1
  11  36   0 641.582 291.859   1
  11 -36   0 863.624 571.730   1
  12  36   0 695.453 336.343   1
  12 -36   0 988.397 554.609   1
 -12 -36   0 632.795 309.786   1
 -12 -36   0 1075.07 439.576   1
  12 -36   0 664.847 477.773   1
 -12  36   0-227.480 632.105   1
  12  36   0 767.513 371.374   1
 -12  36   0 762.738 411.919   1
  13 -36   0 1077.57 648.468   1
 -13  36   0 1347.82 1040.24   1
 -13 -36   0 1105.44 605.893   1
 -13 -36   0 1164.15 527.242   1
  13  36   0 1738.57 510.761   1
 -13  36   0 1640.12 596.385   1
  13 -36   0 838.776 516.699   1
  13  36   0 1089.20 414.604   1
  14  36   0 594.107 277.633   1
  14 -36   0 1369.93 641.032   1
 -14  36   0 597.154 286.568   1
 -14 -36   0 734.326 499.670   1
 -14  36   0-633.169 833.789   1
  14  36   0 822.168 417.940   1
 -14 -36   0 967.472 450.031   1
  14 -36   0 547.354 538.049   1
 -15 -36   0 1862.20 783.968   1
 -15  36   0 2077.98 1221.50   1
  15  36   0 1989.80 586.128   1
 -15  36   0 1767.87 579.447   1
  15 -36   0 2047.27 814.174   1
 -15 -36   0 1940.46 665.050   1
  15  36   0 1866.78 539.256   1
  15 -36   0 2271.79 885.409   1
 -16 -36   0 191.064 194.545   1
  16  36   0 202.664 271.303   1
 -16  36   0 157.165 187.195   1
 -16  36   0-30.0655 662.169   1
  16  36   0 126.346 178.682   1
 -16 -36   0 257.888 432.165   1
  16 -36   0-418.943 468.352   1
  16 -36   0 320.813 295.802   1
  17 -36   0 1018.92 681.277   1
 -17  36   0 1197.59 1203.59   1
 -17 -36   0-14.0390 371.094   1
  17  36   0 992.739 408.502   1
 -17 -36   0 389.360 297.645   1
  17 -36   0 1154.07 560.543   1
  17  36   0 615.794 331.040   1
 -17  36   0 723.695 393.449   1
 -18 -36   0-130.655 246.098   1
  18  36   0-34.1148 186.644   1
  18 -36   0-12.0713 413.528   1
  18 -36   0 364.925 641.143   1
 -18 -36   0-154.082 279.944   1
  18  36   0 178.769 226.522   1
 -18  36   0-218.237 273.210   1
   0 -37   0-66.7112 146.276   1
   0 -37   0-130.922 497.308   1
   0  37   0 40.7722 169.391   1
   0  37   0-122.355 287.618   1
   1 -37   0 1102.17 631.757   1
   1  37   0 1570.59 544.929   1
  -1 -37   0 957.316 617.722   1
  -1  37   0 1138.87 551.600   1
   1  37   0 1136.03 558.928   1
  -1  37   0 1504.25 589.026   1
   1 -37   0 1223.32 400.013   1
  -1 -37   0 1577.11 423.727   1
   2 -37   0 1418.16 926.128   1
   2 -37   0 2581.49 619.922   1
  -2 -37   0 1971.07 967.233   1
   2  37   0 2729.57 760.529   1
  -2 -37   0 2280.36 521.315   1
  -2  37   0 2009.63 808.468   1
  -2  37   0 2484.38 765.541   1
   2  37   0 2511.04 665.702   1
   3  37   0 1280.12 450.489   1
   3 -37   0 1612.10 879.176   1
   3 -37   0 1496.76 505.808   1
  -3  37   0 1534.40 737.216   1
  -3 -37   0 1304.05 382.648   1
   3  37   0 1180.96 450.099   1
  -3  37   0 1943.75 677.541   1
  -3 -37   0 851.914 527.309   1
  -4 -37   0 1970.21 476.757   1
  -4  37   0 2056.98 670.744   1
  -4 -37   0 1563.66 739.763   1
   4 -37   0 1465.29 793.463   1
   4 -37   0 2034.83 585.847   1
   4  37   0 1846.27 593.073   1
  -4  37   0 1588.57 725.104   1
   4  37   0 1721.17 526.096   1
   5 -37   0 174.213 288.326   1
   5 -37   0 734.731 364.275   1
  -5  37   0 517.710 340.157   1
  -5 -37   0 697.803 356.773   1
   5  37   0 736.739 350.434   1
   5  37   0 551.471 330.677   1
  -5  37   0 610.845 499.025   1
  -5 -37   0 491.879 203.241   1
  -6  37   0 2301.40 1051.56   1
   6 -37   0 1935.63 618.088   1
   6 -37   0 2914.58 1143.14   1
  -6  37   0 2308.33 712.161   1
  -7  37   0 1687.72 626.370   1
   7  37   0 1459.72 448.249   1
  -7 -37   0 1609.38 630.774   1
   7  37   0 2146.18 572.315   1
  -7 -37   0 2080.25 509.332   1
  -7  37   0 1265.27 789.405   1
   7 -37   0 1770.88 844.708   1
   7 -37   0 1777.16 635.219   1
  -8 -37   0 4368.05 1167.82   1
  -8  37   0 5545.79 1109.04   1
   8 -37   0 5241.94 1397.12   1
   8  37   0 6070.42 909.673   1
   8  37   0 4573.70 807.553   1
  -8 -37   0 5154.06 858.779   1
  -9 -37   0 6758.21 982.797   1
  -9  37   0 6768.17 1232.59   1
   9  37   0 5991.91 921.932   1
   9 -37   0 5630.17 1321.15   1
  -9  37   0 4898.64 1723.47   1
  -9 -37   0 5445.38 1288.64   1
   9  37   0 8203.08 1074.28   1
   9 -37   0 7404.59 1367.09   1
 -10 -37   0 12270.2 1928.72   1
 -10  37   0 13427.9 2783.19   1
  10 -37   0 14614.5 2183.21   1
  10 -37   0 14697.1 1913.96   1
  10  37   0 14861.5 1457.16   1
 -10  37   0 15271.1 1793.59   1
 -10 -37   0 14556.5 1498.91   1
  10  37   0 13108.4 1350.34   1
  11 -37   0 7629.33 1590.27   1
  11 -37   0 8576.36 1481.64   1
 -11  37   0 8809.68 2300.39   1
  11  37   0 7698.79 1064.72   1
 -11  37   0 7845.94 1362.06   1
 -11 -37   0 8803.49 1205.20   1
  11  37   0 9202.54 1144.18   1
 -11 -37   0 7064.28 1466.06   1
  12  37   0 16281.7 1563.83   1
  12 -37   0 19589.4 2291.12   1
 -12 -37   0 16395.3 1768.87   1
  12 -37   0 14760.7 2156.63   1
 -12  37   0 14111.6 3172.04   1
 -12 -37   0 14667.8 2144.28   1
 -12  37   0 16585.6 1926.70   1
  12  37   0 15054.5 1500.56   1
 -13 -37   0 3352.45 800.632   1
  13 -37   0 3120.06 990.529   1
 -13  37   0 3637.50 868.396   1
 -13 -37   0 2389.99 909.194   1
 -13  37   0 3265.71 1744.55   1
  13  37   0 2645.47 652.376   1
  13  37   0 3495.22 704.417   1
  13 -37   0 4736.34 1189.17   1
 -14 -37   0 11586.5 1945.14   1
 -14 -37   0 10900.2 1480.80   1
  14  37   0 10590.3 1261.02   1
 -14  37   0 7137.09 2226.50   1
  14  37   0 8724.42 1347.62   1
 -14  37   0 11656.7 1559.80   1
  14 -37   0 12082.8 1880.13   1
  14 -37   0 12276.6 1999.66   1
 -15  37   0 4411.55 946.270   1
  15 -37   0 5453.57 1298.76   1
  15  37   0 4241.56 851.658   1
  15  37   0 4612.29 868.758   1
  15 -37   0 3819.13 1072.60   1
 -15 -37   0 4463.66 1227.49   1
 -15 -37   0 3147.17 790.827   1
 -15  37   0 2907.96 1561.55   1
  16  37   0 4044.39 801.078   1
  16  37   0 2337.30 702.839   1
 -16 -37   0 3499.97 1135.65   1
 -16 -37   0 5038.75 1097.13   1
 -16  37   0 3267.82 1621.17   1
  16 -37   0 4004.65 1035.31   1
 -16  37   0 5169.10 1033.45   1
  16 -37   0 4654.72 1263.74   1
 -17 -37   0 3731.44 1239.48   1
 -17  37   0-234.976 380.571   1
  17 -37   0 2214.43 995.262   1
  17  37   0 3819.95 880.721   1
 -17 -37   0 2957.80 804.373   1
 -17  37   0 1700.91 1225.60   1
  17  37   0 3023.47 732.625   1
  17 -37   0 2540.84 859.449   1
 -18  37   0 33.8734 172.471   1
 -18  37   0 722.493 864.072   1
   0  38   0 347229. 9848.87   1
   0  38   0 326958. 8236.34   1
   0 -38   0 296822. 12062.6   1
   0 -38   0 315504. 6422.78   1
   1  38   0 356833. 8433.93   1
   1 -38   0 354586. 7063.87   1
  -1 -38   0 321398. 12135.3   1
  -1  38   0 371783. 8979.72   1
   1 -38   0 333725. 12929.3   1
  -1 -38   0 389404. 6982.55   1
   1  38   0 395938. 10030.9   1
  -1  38   0 382535. 10870.5   1
   2 -38   0 146951. 4676.68   1
  -2 -38   0 147075. 4184.23   1
   2  38   0 131240. 4938.08   1
   2 -38   0 126108. 8003.66   1
   2  38   0 156624. 5915.50   1
  -2  38   0 145242. 5709.86   1
  -2 -38   0 127314. 7395.89   1
  -2  38   0 154352. 7185.72   1
   3  38   0 64865.1 3667.26   1
  -3 -38   0 65084.4 2751.08   1
  -3  38   0 60230.3 3700.36   1
   3 -38   0 63095.1 3120.00   1
   3 -38   0 64460.4 5539.41   1
   3  38   0 53161.7 3022.88   1
  -3  38   0 66525.4 4842.40   1
  -4 -38   0 45808.8 2320.15   1
   4  38   0 48439.2 3028.14   1
  -4 -38   0 36744.2 3637.77   1
   4  38   0 38927.8 2503.20   1
   4 -38   0 46445.8 2786.28   1
  -4  38   0 47062.6 4236.50   1
   4 -38   0 43352.6 4469.08   1
  -4  38   0 40912.7 3051.69   1
  -5  38   0 19554.7 2813.07   1
   5  38   0 20216.8 1917.85   1
   5 -38   0 17690.7 2824.06   1
   5  38   0 15336.9 1531.84   1
  -5 -38   0 16496.7 2332.52   1
  -5 -38   0 20385.3 1545.19   1
   5 -38   0 20487.9 1929.04   1
  -5  38   0 16416.0 1938.04   1
  -6  38   0 34800.5 2837.37   1
   6  38   0 33044.3 2219.64   1
   6 -38   0 31853.8 3657.08   1
  -6 -38   0 30801.7 3154.17   1
  -6  38   0 30633.6 3788.41   1
   6  38   0 43453.9 2732.19   1
   6 -38   0 33735.8 2592.65   1
  -6 -38   0 42176.2 2241.57   1
  -7 -38   0 19590.3 2496.55   1
  -7 -38   0 29309.6 1885.65   1
   7  38   0 29865.1 2187.92   1
   7 -38   0 23111.5 2205.75   1
   7  38   0 22912.3 1790.24   1
  -7  38   0 25322.9 3538.70   1
   8  38   0 17738.4 1602.27   1
  -8  38   0 20581.8 2181.06   1
  -8 -38   0 16064.4 2254.14   1
   8 -38   0 19749.9 2197.47   1
   8  38   0 22635.2 1833.23   1
  -8 -38   0 22274.1 1823.39   1
   8 -38   0 19283.6 2681.21   1
  -8  38   0 15885.2 3160.31   1
   9 -38   0 23237.5 2370.08   1
  -9 -38   0 25245.4 1942.84   1
  -9  38   0 22476.7 3507.81   1
   9  38   0 25307.5 1897.33   1
   9  38   0 19724.7 1690.75   1
  -9 -38   0 19342.8 2485.84   1
  -9  38   0 25538.6 2405.33   1
   9 -38   0 21661.4 2912.51   1
 -10  38   0 13459.0 1723.74   1
 -10 -38   0 12050.6 1935.64   1
 -10  38   0 14828.7 2971.73   1
  10 -38   0 15569.8 2277.35   1
 -10 -38   0 17239.9 1606.19   1
  10 -38   0 15068.2 1947.34   1
  10  38   0 12826.0 1340.49   1
  10  38   0 15934.2 1476.19   1
 -11 -38   0 11002.6 1855.50   1
 -11 -38   0 12741.0 1467.95   1
 -11  38   0 12003.4 1635.30   1
 -11  38   0 13233.4 2912.29   1
  11  38   0 12790.9 1363.44   1
  11 -38   0 11676.7 1766.66   1
  11 -38   0 13298.0 2080.53   1
  11  38   0 10867.6 1272.71   1
  12  38   0 7839.71 1086.95   1
  12  38   0 11021.1 1242.98   1
 -12 -38   0 11488.4 1431.61   1
 -12  38   0 9198.54 1445.55   1
 -12 -38   0 9090.34 1735.83   1
  12 -38   0 8952.37 1581.67   1
 -12  38   0 8131.93 2344.60   1
  12 -38   0 9567.79 1750.48   1
  13  38   0 9965.86 1254.77   1
  13 -38   0 7322.10 1487.70   1
 -13 -38   0 9099.01 1346.48   1
 -13  38   0 9892.98 2377.06   1
  13 -38   0 7658.96 1546.17   1
 -13  38   0 8509.67 1379.35   1
  13  38   0 7642.85 1098.47   1
 -13 -38   0 7693.85 1642.69   1
 -14 -38   0 4701.23 1254.81   1
  14 -38   0 4944.53 1237.53   1
  14  38   0 6055.60 995.052   1
  14 -38   0 5379.56 1266.11   1
 -14  38   0 6204.49 1131.79   1
 -14 -38   0 4942.92 1092.61   1
 -14  38   0 6065.82 2114.68   1
  14  38   0 4782.30 864.515   1
 -15  38   0 2963.72 1638.37   1
  15  38   0 4819.25 900.598   1
 -15 -38   0 5662.15 1414.88   1
  15  38   0 7192.30 1065.66   1
  15 -38   0 5012.33 1369.85   1
 -15 -38   0 6229.32 1162.36   1
  16  38   0 1039.75 327.465   1
 -16  38   0 1438.93 578.966   1
  16 -38   0-94.7659 221.289   1
  16  38   0 1302.48 488.911   1
 -16 -38   0 869.174 376.030   1
  16 -38   0 1335.93 567.214   1
 -16 -38   0 1473.07 804.681   1
  17  38   0 669.691 427.786   1
 -17  38   0-95.1480 768.518   1
 -17  38   0-119.741 184.945   1
 -17 -38   0 162.422 316.520   1
  17  38   0 1082.52 553.524   1
 -17 -38   0 339.871 444.163   1
  17 -38   0 371.358 533.869   1
  17 -38   0-14.1168 276.250   1
 -18  38   0 384.661 363.836   1
  18 -38   0 2239.07 916.727   1
  18 -38   0 796.018 688.520   1
 -18  38   0-66.0880 1120.19   1
   0  39   0-213.929 231.169   1
   0 -39   0-39.1705 248.778   1
   0 -39   0-42.4188 204.397   1
   0  39   0 57.0012 301.022   1
   1 -39   0 1322.15 424.272   1
  -1  39   0 1519.83 747.215   1
   1  39   0 1037.34 467.941   1
   1  39   0 1108.64 451.319   1
   1 -39   0 1054.17 749.192   1
  -1  39   0 1100.29 495.367   1
  -1 -39   0 1157.21 819.581   1
  -1 -39   0 1392.18 411.499   1
   2 -39   0 11.9629 108.897   1
  -2  39   0-148.690 340.539   1
   2  39   0-158.381 302.552   1
  -2  39   0-202.405 231.970   1
  -2 -39   0-72.2676 133.917   1
   2  39   0-23.1207 111.768   1
  -2 -39   0 298.432 420.285   1
   2 -39   0-246.418 534.912   1
   3  39   0 1783.39 603.603   1
  -3  39   0 2018.72 843.716   1
   3 -39   0 1994.13 595.898   1
  -3  39   0 2227.00 706.025   1
   3  39   0 1437.69 502.718   1
   3 -39   0 2176.72 1112.07   1
  -3 -39   0 2262.21 494.778   1
  -3 -39   0 1883.43 938.113   1
  -4  39   0 2198.58 934.765   1
   4  39   0 1272.22 470.359   1
   4 -39   0 698.501 439.925   1
   4  39   0 1910.59 605.351   1
  -4 -39   0 1233.47 630.773   1
   4 -39   0 1593.07 525.171   1
  -4  39   0 1845.51 615.161   1
  -4 -39   0 1951.83 491.976   1
  -5  39   0 4236.72 992.393   1
  -5  39   0 4135.31 1331.46   1
   5 -39   0 4069.77 1392.95   1
   5 -39   0 4766.68 964.605   1
  -6  39   0 3892.48 1419.03   1
   6  39   0 3507.32 728.467   1
  -6 -39   0 4060.37 1198.18   1
   6  39   0 5270.99 958.920   1
  -6  39   0 4424.58 1035.48   1
   6 -39   0 3978.52 1360.27   1
  -6 -39   0 5019.25 770.919   1
   6 -39   0 4653.54 964.105   1
  -7 -39   0 3265.56 1053.77   1
  -7 -39   0 5012.02 785.866   1
  -7  39   0 4531.64 1005.78   1
   7  39   0 4132.78 773.692   1
   7  39   0 5446.41 955.187   1
   7 -39   0 4100.46 1289.39   1
   8  39   0 2311.04 590.764   1
  -8 -39   0 1680.51 731.892   1
   8  39   0 2752.90 643.868   1
  -8  39   0 1792.06 647.508   1
  -8 -39   0 2214.79 590.025   1
   8 -39   0 2629.56 765.901   1
  -8  39   0 2523.83 1361.11   1
   8 -39   0 2274.35 902.464   1
  -9 -39   0 6946.60 1525.83   1
  -9 -39   0 9900.86 1210.97   1
   9  39   0 10083.1 1188.17   1
   9 -39   0 8903.51 1472.32   1
   9 -39   0 8087.27 1691.11   1
  -9  39   0 9033.71 2272.51   1
   9  39   0 8710.97 1140.01   1
  -9  39   0 7245.15 1290.36   1
 -10 -39   0 6009.01 948.737   1
  10 -39   0 5095.14 1359.99   1
 -10 -39   0 3633.28 1141.65   1
  10  39   0 4904.72 864.309   1
 -10  39   0 4959.12 1110.15   1
  10 -39   0 4796.77 1157.38   1
 -10  39   0 2829.52 1371.02   1
  10  39   0 5561.57 884.943   1
  11 -39   0 12961.4 1794.86   1
  11  39   0 12057.3 1344.51   1
 -11  39   0 13153.9 1689.20   1
 -11  39   0 9682.53 2577.85   1
  11 -39   0 10870.2 1925.60   1
  11  39   0 10828.5 1286.85   1
 -11 -39   0 12018.9 1424.97   1
 -11 -39   0 7440.54 1566.00   1
  12 -39   0 5341.08 1230.32   1
 -12 -39   0 5570.87 1368.53   1
  12  39   0 7329.23 1019.12   1
 -12 -39   0 6526.74 1071.09   1
 -12  39   0 6001.71 1148.88   1
  12  39   0 5669.61 932.908   1
 -12  39   0 5317.49 1951.32   1
  12 -39   0 6412.11 1344.93   1
  13  39   0 12977.0 1439.61   1
  13  39   0 16187.7 1560.86   1
 -13  39   0 14719.6 1769.46   1
 -13 -39   0 12512.6 2080.21   1
  13 -39   0 13405.0 1964.50   1
  13 -39   0 11823.1 2003.28   1
 -13  39   0 13627.4 3075.51   1
 -13 -39   0 14719.6 1688.84   1
 -14 -39   0-839.565 581.112   1
  14 -39   0 274.468 472.305   1
  14  39   0 52.3902 211.156   1
 -14 -39   0-25.6960 224.270   1
 -14  39   0 399.437 581.375   1
 -14  39   0-88.2070 174.692   1
  14  39   0 230.933 230.951   1
  14 -39   0 142.324 218.554   1
 -15 -39   0 3880.07 1221.53   1
 -15  39   0 4825.83 1081.33   1
  15  39   0 4383.94 868.646   1
  15  39   0 4637.13 896.447   1
 -15 -39   0 4278.21 958.128   1
 -16  39   0 1267.86 1127.27   1
  16 -39   0 1007.43 675.101   1
 -16  39   0 989.553 481.365   1
 -16 -39   0 1346.44 569.902   1
  16  39   0 1062.66 451.612   1
 -16 -39   0 1144.34 657.072   1
  16 -39   0 112.631 529.443   1
  16  39   0 1111.72 480.909   1
 -17  39   0 3438.88 1831.05   1
  17  39   0 3819.60 884.804   1
  17 -39   0 3099.17 916.732   1
  17  39   0 3694.07 801.131   1
  17 -39   0 3446.65 1145.12   1
 -17 -39   0 3496.92 1243.69   1
 -17  39   0 163.996 301.840   1
 -17 -39   0 3015.54 852.382   1
  18 -39   0 5447.14 1505.68   1
  18 -39   0 3869.22 934.065   1
 -18  39   0 4418.54 2138.31   1
   0 -40   0 2786.01 602.009   1
   0  40   0 3345.09 869.517   1
   0 -40   0 3073.31 1350.22   1
   0  40   0 3484.90 1022.58   1
  -1 -40   0 18803.2 2989.22   1
  -1 -40   0 21485.2 1642.73   1
  -1  40   0 21865.8 2615.20   1
   1  40   0 21067.0 2306.69   1
   1  40   0 20398.8 2037.60   1
   1 -40   0 22851.0 1792.42   1
   1 -40   0 17154.4 3161.98   1
  -1  40   0 21047.2 2167.98   1
  -2  40   0 10761.6 1577.35   1
  -2  40   0 9896.99 1870.51   1
  -2 -40   0 7610.69 1930.90   1
  -2 -40   0 10718.6 1162.73   1
   2 -40   0 7634.99 2041.54   1
   2  40   0 10760.8 1601.69   1
   2  40   0 9970.42 1406.74   1
   2 -40   0 10207.1 1258.63   1
  -3  40   0 14631.4 2365.32   1
   3  40   0 13860.6 1571.91   1
  -3 -40   0 16802.3 1420.23   1
  -3 -40   0 12726.9 2264.91   1
   3 -40   0 16068.5 1609.75   1
   3 -40   0 13737.3 2775.50   1
   3  40   0 17456.3 1914.14   1
  -3  40   0 15560.4 1949.93   1
   4 -40   0 558.638 401.023   1
  -4  40   0 407.354 398.309   1
   4  40   0 1155.18 488.742   1
  -4 -40   0 744.639 287.413   1
  -4  40   0 268.134 269.937   1
   4 -40   0 860.986 400.333   1
  -5  40   0 8540.19 1415.62   1
  -5 -40   0 8270.05 1725.79   1
   5  40   0 8634.93 1244.96   1
  -5 -40   0 9500.69 1075.87   1
   5 -40   0 7562.21 1963.26   1
   5 -40   0 8249.82 1224.31   1
  -5  40   0 6717.72 1667.79   1
   5  40   0 7556.57 1098.78   1
   6  40   0 2361.78 649.737   1
  -6 -40   0 1617.44 767.977   1
  -6 -40   0 2167.68 499.689   1
   6  40   0 2333.17 624.486   1
  -7 -40   0-254.111 419.096   1
  -7  40   0 287.700 328.852   1
  -7  40   0 1005.93 904.810   1
   7  40   0-20.0871 180.732   1
   7 -40   0-427.560 547.185   1
  -7 -40   0-50.7613 125.446   1
   7 -40   0-162.015 245.687   1
   7  40   0-112.764 206.558   1
  -8 -40   0 1532.16 740.793   1
  -8 -40   0 1319.10 401.843   1
   8 -40   0 1245.83 644.976   1
   8  40   0 1312.81 445.975   1
   8  40   0 980.445 407.959   1
   8 -40   0 1407.52 614.743   1
  -8  40   0 1378.63 591.741   1
  -8  40   0 1348.03 854.508   1
   9 -40   0 5101.29 1157.11   1
   9 -40   0 4611.24 1285.99   1
  -9 -40   0 3649.10 855.638   1
   9  40   0 4848.17 904.657   1
  -9 -40   0 3784.58 1116.62   1
   9  40   0 3901.60 774.753   1
  -9  40   0 3286.03 1506.04   1
  -9  40   0 4810.01 1055.80   1
  10  40   0 546.186 304.179   1
  10  40   0 334.378 196.443   1
 -10  40   0-436.164 736.378   1
  10 -40   0 229.876 407.327   1
 -10 -40   0 616.668 300.340   1
  10 -40   0 206.437 260.036   1
 -10  40   0 789.589 453.090   1
 -10 -40   0 161.075 296.578   1
 -11  40   0 8774.25 2357.52   1
 -11  40   0 10781.0 1645.95   1
  11  40   0 9415.71 1237.23   1
  11  40   0 11378.1 1286.51   1
 -11 -40   0 8405.18 1712.10   1
  11 -40   0 10330.5 1824.25   1
  11 -40   0 10169.5 1703.43   1
 -11 -40   0 12634.9 1451.94   1
  12 -40   0 92.0466 253.190   1
 -12  40   0-666.599 1043.20   1
  12  40   0 187.478 103.649   1
  12 -40   0 419.895 522.676   1
  12  40   0 64.0926 166.174   1
 -12  40   0 27.6940 212.313   1
 -12 -40   0-52.5045 197.909   1
 -12 -40   0 246.265 379.862   1
  13  40   0 778.110 363.236   1
 -13 -40   0 904.169 599.834   1
 -13 -40   0 640.834 373.611   1
 -13  40   0 1287.13 601.771   1
 -13  40   0 693.588 780.747   1
  13 -40   0 999.413 618.681   1
  13 -40   0 630.708 531.032   1
  13  40   0 1205.28 411.628   1
 -14 -40   0 7340.24 1285.17   1
  14 -40   0 5690.34 1335.65   1
  14 -40   0 5912.63 1320.91   1
 -14  40   0 7777.64 1336.63   1
  14  40   0 8301.96 1148.58   1
 -14  40   0 4509.13 1848.98   1
 -14 -40   0 5909.49 1425.89   1
  14  40   0 6774.80 1009.40   1
 -15 -40   0-323.450 392.114   1
  15 -40   0-38.5330 290.332   1
  15  40   0 345.077 271.297   1
 -15  40   0 419.258 950.194   1
  15 -40   0 261.625 465.055   1
  15  40   0 256.174 218.806   1
 -15 -40   0 72.9210 235.164   1
 -15  40   0 124.134 171.875   1
  16  40   0 228.032 144.381   1
 -16  40   0-780.044 897.789   1
  16 -40   0 230.789 317.325   1
 -16 -40   0 285.783 394.205   1
  16  40   0 397.015 340.042   1
  16 -40   0 466.190 602.927   1
 -16  40   0-43.8180 252.000   1
 -16 -40   0-137.987 350.897   1
 -17  40   0 583.227 979.769   1
  17 -40   0-142.751 290.026   1
  17  40   0 404.940 255.292   1
 -17 -40   0 335.949 324.018   1
 -17 -40   0-325.706 629.127   1
  17  40   0 346.320 341.384   1
  17 -40   0-370.919 455.346   1
 -17  40   0 113.269 305.160   1
  18 -40   0 416.935 575.575   1
  18 -40   0-278.973 332.525   1
 -18  40   0-674.556 973.703   1
 -18  40   0-79.1437 235.432   1
   0  41   0 232.687 393.779   1
   0 -41   0-266.016 378.377   1
   0 -41   0 65.3870 129.260   1
   0  41   0-44.7489 175.550   1
  -1  41   0-295.719 430.361   1
  -1 -41   0-83.0210 209.637   1
   1  41   0-77.0371 130.399   1
  -1  41   0 37.2024 142.837   1
   1 -41   0 161.656 235.787   1
  -1 -41   0 352.384 471.418   1
   1  41   0-84.5887 213.768   1
   1 -41   0-445.283 669.593   1
  -2  41   0 319.738 230.355   1
   2  41   0 130.143 220.170   1
   2 -41   0 30.7608 150.427   1
  -2  41   0 250.368 333.917   1
   2  41   0 369.499 325.454   1
  -2 -41   0 463.081 344.902   1
  -2 -41   0 173.693 164.989   1
   2 -41   0-402.845 336.786   1
   3  41   0 17.3205 107.466   1
   3 -41   0-65.5489 115.385   1
  -3  41   0 87.0848 215.628   1
  -3  41   0 29.6109 209.856   1
  -3 -41   0-4.88912 83.8978   1
   3 -41   0-20.3861 525.786   1
  -4 -41   0 3463.31 651.082   1
   4 -41   0 2340.53 668.393   1
  -4  41   0 2808.37 1133.53   1
  -4  41   0 2736.57 783.127   1
  -4 -41   0 1043.84 709.291   1
   4 -41   0 3103.47 1284.88   1
   4  41   0 2697.30 706.045   1
   4  41   0 2603.10 702.091   1
   5  41   0-81.0105 155.496   1
  -5 -41   0 177.286 402.979   1
  -5 -41   0 54.0763 90.0752   1
   5  41   0 14.9678 185.927   1
   6 -41   0 151.001 188.039   1
   6  41   0 91.7589 166.077   1
  -6  41   0 576.018 638.564   1
   6  41   0 167.731 223.280   1
  -6 -41   0 309.491 420.079   1
   6 -41   0 516.673 633.106   1
  -6 -41   0 65.0351 75.6754   1
  -6  41   0 39.2173 168.773   1
  -7  41   0 1030.47 700.547   1
   7  41   0 1172.95 473.623   1
   7 -41   0 952.621 690.586   1
  -7  41   0 1059.77 456.300   1
  -7 -41   0 1099.82 370.248   1
   7  41   0 710.309 340.400   1
  -7 -41   0 572.949 462.061   1
   7 -41   0 1689.67 657.122   1
   8 -41   0 5400.53 1118.86   1
  -8  41   0 3275.87 1444.97   1
   8  41   0 4377.00 868.834   1
  -8 -41   0 5428.63 1350.15   1
   8 -41   0 5501.66 1508.23   1
  -8  41   0 5402.31 1156.64   1
  -8 -41   0 5069.92 910.356   1
   8  41   0 4233.52 824.565   1
   9  41   0 474.745 292.055   1
  -9 -41   0 67.9060 436.578   1
   9  41   0 497.201 283.337   1
  -9 -41   0 514.916 302.244   1
  -9  41   0 184.994 406.036   1
  -9  41   0 261.236 322.565   1
   9 -41   0 228.146 401.805   1
   9 -41   0 530.574 443.839   1
  10  41   0 6162.04 996.890   1
 -10 -41   0 6687.79 1538.20   1
  10 -41   0 8036.31 1414.33   1
 -10 -41   0 7800.88 1123.53   1
 -10  41   0 6653.42 2074.04   1
  10  41   0 7160.40 1068.72   1
  10 -41   0 7334.02 1668.36   1
 -10  41   0 6005.55 1226.92   1
 -11  41   0 586.580 378.065   1
  11 -41   0 769.409 434.728   1
 -11 -41   0 497.882 309.053   1
  11 -41   0 380.550 334.200   1
  11  41   0 471.107 313.777   1
 -11 -41   0 193.908 290.723   1
  11  41   0 686.793 365.806   1
 -11  41   0 1055.38 898.690   1
  12  41   0 4877.65 908.144   1
  12  41   0 5159.95 919.219   1
 -12 -41   0 5723.05 1039.28   1
 -12  41   0 3556.47 1732.02   1
 -12 -41   0 5080.02 1347.70   1
  12 -41   0 6512.95 1379.64   1
 -12  41   0 5976.94 1189.03   1
  12 -41   0 5184.87 1326.31   1
 -13  41   0 1262.92 1099.48   1
  13  41   0 415.955 258.389   1
  13 -41   0 230.802 404.193   1
  13  41   0 421.781 270.487   1
 -13 -41   0 400.274 328.687   1
 -13  41   0 508.145 381.847   1
  13 -41   0 27.1530 246.912   1
 -13 -41   0 356.828 274.956   1
 -14 -41   0 10730.4 2064.94   1
  14 -41   0 12112.3 1938.83   1
 -14  41   0 11507.4 2833.98   1
 -14  41   0 14095.4 1742.25   1
 -14 -41   0 12028.2 1636.62   1
  14  41   0 12598.6 1415.71   1
  14  41   0 13530.6 1516.31   1
  14 -41   0 6040.07 1360.29   1
  15  41   0 1682.12 544.024   1
  15  41   0 964.411 385.949   1
 -15 -41   0 1661.17 764.079   1
  15 -41   0 1425.86 775.233   1
 -15 -41   0 1338.68 604.487   1
 -15  41   0 1567.55 619.713   1
 -15  41   0-453.367 1043.71   1
  15 -41   0 1446.28 660.321   1
  16  41   0 5118.31 906.083   1
 -16 -41   0 5750.95 1391.69   1
  16 -41   0 3351.78 1394.43   1
 -16  41   0 3815.25 1875.63   1
  16  41   0 7750.08 1224.67   1
  16 -41   0 3227.24 957.428   1
 -16 -41   0 5391.72 1120.97   1
 -17 -41   0 397.590 354.214   1
  17 -41   0-14.3520 364.024   1
  17  41   0 635.227 408.200   1
 -17  41   0 65.4551 978.449   1
  17 -41   0 864.980 557.895   1
 -17  41   0 248.695 390.264   1
   0 -42   0 32000.9 2091.90   1
   0  42   0 28626.4 2571.60   1
   0  42   0 31384.7 3034.86   1
   0 -42   0 24869.5 3616.24   1
  -1 -42   0 381.969 472.384   1
  -1  42   0 293.744 333.782   1
   1  42   0 179.683 197.337   1
  -1  42   0 244.858 341.212   1
   1  42   0-105.661 99.8598   1
   1 -42   0-323.841 512.150   1
  -1 -42   0 31.5078 112.388   1
   1 -42   0 134.019 126.678   1
   2 -42   0 44228.1 2642.23   1
   2 -42   0 40057.4 4634.95   1
  -2  42   0 46509.8 4031.61   1
  -2  42   0 45127.7 3330.96   1
   2  42   0 47277.6 3358.71   1
   3 -42   0 502.458 303.647   1
  -3 -42   0 642.197 635.028   1
  -3  42   0 276.268 281.904   1
   3  42   0 314.799 274.571   1
   3 -42   0 623.092 446.273   1
  -3  42   0 507.970 440.529   1
  -4 -42   0 57134.3 2669.55   1
  -4 -42   0 45203.0 4347.98   1
   4  42   0 48824.4 2970.70   1
   4  42   0 58114.0 3450.31   1
   5  42   0 2489.87 655.984   1
   5 -42   0 2965.57 759.620   1
   5 -42   0 2733.79 1140.98   1
  -5  42   0 3840.21 933.857   1
  -5  42   0 3333.05 1263.47   1
  -5 -42   0 2327.45 973.500   1
   5  42   0 3000.13 751.484   1
  -5 -42   0 3145.98 604.746   1
   6  42   0 6447.69 1038.04   1
   6  42   0 7938.12 1190.95   1
  -6  42   0 4907.55 1136.67   1
  -6 -42   0 7393.09 954.196   1
   6 -42   0 5515.90 1637.32   1
  -6 -42   0 5303.56 1398.29   1
  -6  42   0 6774.45 1752.18   1
   6 -42   0 7188.30 1197.80   1
   7  42   0 16582.0 1684.17   1
  -7  42   0 14622.0 2759.07   1
   7 -42   0 13364.1 2374.97   1
  -7  42   0 15126.3 1935.86   1
   7 -42   0 16608.4 1895.02   1
  -7 -42   0 17405.5 1508.90   1
  -7 -42   0 10923.3 1972.89   1
   7  42   0 13696.1 1496.74   1
  -8 -42   0 14738.3 1517.44   1
   8  42   0 11361.0 1352.26   1
  -8  42   0 14906.8 2819.99   1
   8  42   0 15544.5 1543.47   1
   8 -42   0 14166.2 1803.68   1
  -8  42   0 14377.9 1877.14   1
  -8 -42   0 10177.4 1905.69   1
   8 -42   0 12850.5 2292.18   1
  -9  42   0 1711.66 678.577   1
   9 -42   0 1903.54 889.781   1
   9 -42   0 1729.84 672.859   1
  -9 -42   0 1325.94 653.792   1
   9  42   0 2160.09 608.382   1
  -9  42   0 1582.71 1079.15   1
   9  42   0 1722.18 539.086   1
  -9 -42   0 2021.02 594.675   1
 -10  42   0 15578.1 3164.37   1
 -10  42   0 14989.5 1967.77   1
 -10 -42   0 13114.6 2176.76   1
  10  42   0 13361.7 1488.18   1
  10 -42   0 17639.6 2137.08   1
 -10 -42   0 20020.0 1803.42   1
  10 -42   0 15355.1 2382.50   1
  10  42   0 16367.7 1607.36   1
 -11  42   0 115.152 301.746   1
  11 -42   0-114.275 425.677   1
 -11 -42   0 433.642 354.483   1
  11 -42   0 232.912 249.870   1
  11  42   0 414.455 245.051   1
 -11  42   0 311.376 666.035   1
  11  42   0 310.712 235.207   1
 -11 -42   0 184.879 209.581   1
  12  42   0 9618.14 1254.21   1
  12  42   0 6215.90 1007.93   1
 -12 -42   0 7659.68 1714.90   1
  12 -42   0 9070.14 1687.16   1
  12 -42   0 10038.7 1710.16   1
 -12  42   0 10274.0 1515.26   1
 -12 -42   0 9548.23 1339.32   1
 -12  42   0 8978.71 2429.86   1
  13 -42   0 222.171 264.094   1
 -13 -42   0 132.149 284.197   1
  13  42   0-13.3786 129.940   1
 -13  42   0-196.732 744.991   1
 -13  42   0 66.1508 196.684   1
 -13 -42   0-82.0786 188.409   1
  13  42   0-6.84787 99.0291   1
  13 -42   0-145.625 223.927   1
  14  42   0 5216.07 905.617   1
 -14 -42   0 3711.24 1294.57   1
 -14 -42   0 6060.04 1168.21   1
  14  42   0 5617.56 989.145   1
 -15  42   0 91.5101 502.897   1
  15 -42   0 119.572 290.911   1
  15  42   0 186.975 215.026   1
 -15  42   0 316.697 323.403   1
 -15 -42   0 559.789 415.192   1
 -15 -42   0-214.891 453.242   1
  15  42   0-22.1924 186.838   1
  15 -42   0 106.234 346.292   1
  16  42   0 3881.42 847.386   1
  16 -42   0 4636.10 1235.56   1
 -16  42   0 216.629 226.519   1
  16 -42   0-124.137 422.277   1
  16  42   0 3008.72 677.159   1
 -16 -42   0 3626.93 937.678   1
 -16 -42   0 2749.80 1116.31   1
 -16  42   0 1843.74 1059.74   1
  17 -42   0 299.698 577.774   1
  17 -42   0-231.401 629.997   1
 -17  42   0 527.505 1502.01   1
 -17  42   0 161.354 199.329   1
  -1  43   0 38.7232 363.796   1
  -2 -43   0 591.012 476.210   1
  -2 -43   0 1211.15 375.041   1
   2  43   0 833.966 429.139   1
   2  43   0 768.151 351.816   1
  -3 -43   0 295.539 531.985   1
   3  43   0 236.057 328.605   1
   3  43   0-179.466 314.688   1
  -3 -43   0 15.1731 112.221   1
  -4  43   0 2513.54 817.383   1
   4 -43   0 2316.17 666.992   1
   4 -43   0 2812.78 1204.11   1
   4  43   0 2316.34 695.908   1
  -4 -43   0 2883.64 595.230   1
  -4 -43   0 1882.62 865.448   1
  -4  43   0 2427.12 978.036   1
   4  43   0 2411.70 665.065   1
  -5 -43   0 208.628 447.512   1
   5  43   0 115.683 140.871   1
   5 -43   0 352.859 639.755   1
  -5  43   0 50.5755 135.384   1
  -5  43   0 171.377 443.139   1
   5 -43   0-37.8250 125.628   1
  -5 -43   0 340.706 223.125   1
   5  43   0-114.791 187.410   1
   6  43   0 2127.82 603.127   1
  -6  43   0 2480.92 1078.88   1
  -6 -43   0 1042.49 630.734   1
   6 -43   0 1510.41 566.555   1
   6  43   0 1851.23 558.582   1
  -6 -43   0 2260.02 528.038   1
   6 -43   0 1825.68 1001.16   1
  -6  43   0 1700.84 667.408   1
   7 -43   0 3459.19 839.848   1
   7  43   0 3247.79 806.091   1
  -7 -43   0 2120.89 863.442   1
  -7  43   0 3444.10 1365.48   1
   7  43   0 2625.56 694.581   1
  -7 -43   0 3386.32 687.400   1
  -7  43   0 3074.74 861.885   1
   7 -43   0 3556.91 1310.59   1
   8  43   0 499.418 289.587   1
   8 -43   0 391.818 336.040   1
  -8  43   0-242.187 691.849   1
   8  43   0 87.3050 198.038   1
   8 -43   0 845.257 741.534   1
  -8 -43   0 322.329 229.963   1
  -8 -43   0 215.172 219.820   1
  -8  43   0 772.069 544.020   1
  -9 -43   0 621.094 319.250   1
   9  43   0 828.845 362.282   1
   9 -43   0 383.344 257.307   1
   9 -43   0 823.596 475.345   1
   9  43   0 532.544 314.617   1
  -9  43   0-116.734 271.222   1
  -9  43   0 779.883 439.902   1
  -9 -43   0 758.621 607.825   1
  10  43   0 1085.89 442.995   1
 -10  43   0 1179.97 519.625   1
  10  43   0 1421.53 489.352   1
  10 -43   0 1010.56 718.373   1
 -10 -43   0 1479.41 826.055   1
  10 -43   0 896.245 547.796   1
 -10 -43   0 1416.76 534.195   1
 -10  43   0 321.583 675.442   1
  11 -43   0 603.994 653.392   1
 -11  43   0-117.653 284.983   1
 -11 -43   0-554.161 550.833   1
  11  43   0 162.577 238.503   1
 -11 -43   0 223.319 215.321   1
 -11  43   0 654.645 548.564   1
  11 -43   0 256.872 368.470   1
  11  43   0 216.610 193.071   1
  12  43   0 5844.13 959.810   1
 -12  43   0 5336.62 1978.34   1
  12  43   0 4713.86 901.725   1
  12 -43   0 5608.78 1312.46   1
 -12 -43   0 4712.63 1329.94   1
  12 -43   0 5251.60 1285.64   1
 -12  43   0 5930.09 1156.53   1
 -12 -43   0 4514.22 881.394   1
  13  43   0 365.866 179.882   1
 -13  43   0 315.558 261.245   1
  13 -43   0 210.640 253.658   1
 -13  43   0 227.129 667.298   1
  13  43   0 672.592 338.306   1
 -13 -43   0 240.911 395.957   1
  13 -43   0 781.282 577.205   1
 -13 -43   0 656.057 430.000   1
  14  43   0 2228.66 642.564   1
  14 -43   0 1948.84 820.419   1
 -14 -43   0 1826.52 661.860   1
 -14  43   0 1062.27 1254.80   1
  14  43   0 1997.27 668.876   1
 -14  43   0 2403.12 756.326   1
 -14 -43   0 1804.16 922.139   1
  14 -43   0 2363.73 949.702   1
 -15 -43   0 160.249 412.554   1
 -15 -43   0-125.848 244.275   1
 -15  43   0-30.7959 735.608   1
  15 -43   0 576.620 501.913   1
  15  43   0-44.8862 166.677   1
  15  43   0 51.3752 182.960   1
 -15  43   0-203.542 296.657   1
  15 -43   0-293.992 567.596   1
  16 -43   0 2038.12 872.859   1
  16  43   0 1798.36 621.148   1
 -16 -43   0 592.027 393.108   1
 -16  43   0-91.1274 199.922   1
 -16 -43   0 1666.99 710.018   1
  16 -43   0 1484.13 666.898   1
  16  43   0 1186.51 549.097   1
  17 -43   0-65.7555 412.286   1
 -17  43   0-465.074 1371.39   1
  17 -43   0-813.496 535.900   1
 -17  43   0 289.519 455.420   1
   0 -44   0 5579.62 866.339   1
   0 -44   0 4693.03 1632.96   1
   0  44   0 5899.11 1142.52   1
   0  44   0 6177.23 1346.26   1
   1 -44   0 6294.01 975.796   1
  -1 -44   0 5942.91 888.284   1
   1  44   0 6960.20 1317.00   1
   1  44   0 5813.34 1113.61   1
   1 -44   0 5760.17 1805.37   1
  -1 -44   0 5514.35 1656.06   1
  -1  44   0 5969.86 1414.58   1
  -1  44   0 5577.63 1170.97   1
  -2 -44   0 7055.34 1734.26   1
  -2  44   0 7800.88 1414.23   1
   2  44   0 7751.47 1278.52   1
   2  44   0 8233.00 1416.55   1
  -2  44   0 8650.70 1659.85   1
  -2 -44   0 9263.29 1084.19   1
   2 -44   0 5971.97 1827.11   1
   2 -44   0 8485.30 1161.46   1
  -3 -44   0 324.782 452.927   1
   3 -44   0 550.476 309.896   1
  -3  44   0 982.950 483.948   1
   3  44   0 583.219 358.989   1
  -3 -44   0 751.945 330.792   1
   3 -44   0 989.848 817.847   1
  -3  44   0 303.609 444.104   1
   3  44   0 159.638 175.875   1
   4 -44   0 8608.74 2096.24   1
  -4  44   0 9678.82 1572.69   1
   4  44   0 11233.1 1477.39   1
  -4  44   0 9016.36 1952.02   1
   4 -44   0 9580.01 1293.92   1
   4  44   0 8492.30 1297.23   1
  -4 -44   0 6942.12 1756.82   1
  -4 -44   0 11059.2 1173.20   1
   5 -44   0-119.697 451.719   1
  -5  44   0-189.324 333.885   1
   5 -44   0 137.194 270.901   1
  -5 -44   0-51.6694 112.307   1
  -5  44   0 10.3047 258.762   1
  -5 -44   0 66.7957 289.705   1
   5  44   0 194.589 236.122   1
   5  44   0 217.005 198.869   1
  -6 -44   0 1191.24 748.163   1
   6 -44   0 938.024 734.601   1
  -6  44   0 1481.79 754.825   1
   6  44   0 1060.38 432.806   1
   6 -44   0 1400.62 577.328   1
   6  44   0 1502.14 525.206   1
  -6 -44   0 1670.61 454.924   1
  -6  44   0 1410.67 632.321   1
   7 -44   0 780.330 407.946   1
   7  44   0 744.726 373.345   1
  -7 -44   0 752.729 344.138   1
  -7  44   0 303.374 435.926   1
  -7 -44   0 569.662 481.379   1
   7 -44   0 304.351 315.155   1
  -7  44   0 1005.27 546.309   1
   7  44   0 551.231 320.208   1
   8  44   0-20.7238 166.198   1
  -8  44   0-198.160 529.017   1
   8 -44   0 65.5592 141.138   1
   8  44   0 120.191 126.281   1
   8 -44   0 34.2317 277.612   1
  -8 -44   0 487.339 567.075   1
  -8  44   0-30.7448 295.430   1
  -8 -44   0 372.040 305.969   1
  -9 -44   0 177.178 200.200   1
   9 -44   0 275.605 244.508   1
  -9  44   0 518.125 420.790   1
   9  44   0 360.541 249.498   1
   9 -44   0 577.660 448.824   1
  -9  44   0 93.7566 446.037   1
  -9 -44   0 117.416 489.459   1
   9  44   0 329.422 210.392   1
 -10 -44   0 347.813 264.992   1
  10  44   0 89.9533 234.860   1
  10  44   0 160.505 210.564   1
  10 -44   0 388.151 471.614   1
  10 -44   0 74.1440 145.311   1
 -10  44   0 348.093 428.866   1
 -10 -44   0 89.1229 226.526   1
 -10  44   0-100.644 177.361   1
 -11  44   0 1088.90 972.009   1
  11 -44   0 1176.01 617.386   1
  11 -44   0 462.623 436.761   1
  11  44   0 187.221 231.656   1
 -11  44   0 526.845 399.328   1
 -11 -44   0 182.428 219.670   1
 -11 -44   0-14.9167 370.327   1
  11  44   0 213.209 172.971   1
  12 -44   0 375.488 458.864   1
 -12 -44   0 842.128 424.218   1
  12 -44   0 822.724 429.027   1
  12  44   0 982.623 415.710   1
 -12  44   0 697.889 445.080   1
 -12 -44   0 1032.06 593.969   1
  12  44   0 556.295 344.663   1
 -12  44   0 384.346 720.615   1
 -13  44   0-199.830 547.825   1
 -13  44   0-9.67466 221.639   1
  13 -44   0-122.925 396.198   1
  13  44   0 221.878 233.731   1
  13 -44   0 525.351 527.638   1
 -13 -44   0-207.515 309.869   1
 -13 -44   0-92.5218 289.315   1
  13  44   0 150.263 187.237   1
  14  44   0-463.673 323.471   1
 -14  44   0-311.901 386.095   1
 -14 -44   0 53.7705 228.036   1
 -14  44   0 416.938 749.162   1
 -14 -44   0-798.655 669.109   1
  14 -44   0-128.375 336.925   1
  14  44   0-174.934 244.825   1
  14 -44   0 721.021 549.954   1
 -15 -44   0 733.192 326.937   1
  15  44   0 127.378 236.605   1
 -15  44   0-742.951 1282.16   1
  15 -44   0 483.641 503.452   1
  15 -44   0 480.797 301.150   1
 -15 -44   0 225.384 446.927   1
 -15  44   0 523.316 459.722   1
  15  44   0 204.233 195.127   1
  16 -44   0-80.9721 339.182   1
 -16 -44   0-165.525 633.061   1
 -16 -44   0 293.815 348.066   1
 -16  44   0 159.888 1029.26   1
  16  44   0-208.168 177.732   1
  16  44   0 160.837 195.000   1
 -16  44   0-18.4004 271.765   1
  16 -44   0 69.6470 319.884   1
 -17  44   0-156.888 352.023   1
 -17  44   0-797.199 1275.93   1
  17 -44   0 1215.63 815.448   1
  17 -44   0 685.073 595.689   1
   0 -45   0-80.0325 97.7818   1
   0  45   0 185.039 244.692   1
   0 -45   0 265.001 618.848   1
   0  45   0-155.557 416.852   1
   1 -45   0 1037.18 400.786   1
  -1  45   0 559.331 389.598   1
  -1 -45   0 472.495 341.849   1
   1 -45   0 729.477 789.245   1
  -1  45   0 499.095 453.494   1
  -1 -45   0 764.884 328.645   1
   1  45   0 1103.65 568.240   1
   1  45   0 1034.89 534.816   1
  -2 -45   0 205.928 546.292   1
   2 -45   0-45.1437 477.186   1
  -2  45   0 200.107 322.679   1
   2  45   0-27.0871 216.363   1
   2  45   0 159.071 228.551   1
   2 -45   0 185.241 211.788   1
  -2 -45   0 5.27860 85.1757   1
  -2  45   0 41.5510 183.214   1
   3 -45   0 1344.29 997.600   1
  -3 -45   0 1307.62 408.272   1
   3 -45   0 1152.46 423.070   1
  -3  45   0 929.027 514.996   1
   3  45   0 1322.23 575.512   1
  -3  45   0 895.278 741.035   1
   3  45   0 1274.70 532.125   1
  -3 -45   0 1049.42 679.051   1
   4 -45   0 1221.56 472.884   1
   4  45   0 875.712 383.071   1
   4 -45   0 1413.70 824.921   1
  -4  45   0 1021.88 532.997   1
  -4  45   0 1207.15 732.268   1
   4  45   0 887.130 408.974   1
  -4 -45   0 1110.13 367.497   1
  -4 -45   0 1380.02 826.255   1
  -5  45   0 2045.85 745.652   1
   5 -45   0 2042.83 621.197   1
  -5  45   0 1625.71 835.940   1
   5  45   0 1376.63 526.434   1
   5  45   0 1621.86 567.599   1
   5 -45   0 831.913 599.460   1
  -5 -45   0 1684.24 477.347   1
  -5 -45   0 2288.69 1049.29   1
   6  45   0 5060.36 990.871   1
   6  45   0 3823.27 838.943   1
  -6 -45   0 4986.84 817.935   1
  -6  45   0 4402.87 1105.06   1
  -6 -45   0 3133.11 1144.44   1
  -6  45   0 3004.35 1081.97   1
   6 -45   0 4700.32 981.863   1
   6 -45   0 3471.81 1398.31   1
  -7 -45   0 4353.05 1363.82   1
  -7 -45   0 5319.98 867.671   1
  -7  45   0 4658.46 1612.54   1
   7 -45   0 4457.67 1430.87   1
   7  45   0 4083.64 854.367   1
  -7  45   0 4723.90 1140.96   1
   7 -45   0 5224.80 1075.64   1
   7  45   0 5510.70 1037.20   1
   8  45   0 1468.71 506.164   1
   8 -45   0 2359.33 767.112   1
  -8  45   0 1986.08 1021.79   1
  -8  45   0 1479.59 624.813   1
  -8 -45   0 2043.14 591.608   1
   8 -45   0 1755.60 928.294   1
   8  45   0 1898.78 581.879   1
  -8 -45   0 1186.57 702.050   1
  -9 -45   0 4145.71 1254.17   1
   9 -45   0 5543.56 1600.08   1
  -9  45   0 4200.04 1041.27   1
   9  45   0 4855.45 897.090   1
   9  45   0 4136.70 867.936   1
  -9 -45   0 4769.98 921.551   1
  -9  45   0 3709.32 1588.21   1
   9 -45   0 5280.84 1133.37   1
 -10  45   0-921.556 980.435   1
  10 -45   0 409.223 366.078   1
 -10 -45   0 60.8414 336.896   1
  10 -45   0 127.423 170.819   1
  10  45   0 312.608 256.280   1
 -10  45   0 316.592 379.750   1
  10  45   0 127.697 199.231   1
 -10 -45   0 269.484 256.953   1
  11 -45   0 1133.76 682.342   1
  11  45   0 550.263 305.086   1
 -11 -45   0 290.450 376.977   1
 -11  45   0 705.472 530.883   1
 -11 -45   0 509.906 284.293   1
  11  45   0 746.092 366.832   1
  11 -45   0 701.542 385.752   1
 -11  45   0 520.322 876.049   1
 -12 -45   0 77.5124 268.786   1
  12  45   0-46.7625 111.315   1
 -12 -45   0-102.565 185.729   1
 -12  45   0-110.122 702.117   1
  12  45   0-71.9827 151.823   1
  12 -45   0-23.6003 319.923   1
  12 -45   0 409.133 589.224   1
 -12  45   0 597.188 496.565   1
 -13 -45   0 2106.58 723.707   1
 -13 -45   0 1419.64 725.377   1
  13  45   0 2101.77 589.483   1
  13 -45   0 2272.38 898.659   1
  13  45   0 2070.01 616.035   1
 -14 -45   0 1345.68 760.157   1
  14 -45   0 2169.89 929.905   1
 -14  45   0 1555.24 913.783   1
  14  45   0 2469.24 654.371   1
  14 -45   0 1717.54 786.218   1
  14  45   0 2807.06 716.163   1
 -14  45   0 2511.27 758.022   1
 -14 -45   0 1525.48 622.888   1
  15 -45   0 901.180 543.092   1
  15  45   0 725.174 425.855   1
 -15 -45   0 256.488 324.835   1
 -15  45   0-280.898 633.021   1
 -15  45   0-207.583 404.749   1
  15 -45   0 1631.04 811.505   1
  15  45   0 946.974 434.623   1
 -15 -45   0 1382.01 797.196   1
  16 -45   0 3259.60 1125.41   1
 -16 -45   0-980.528 912.694   1
 -16  45   0 1708.68 1135.53   1
  16  45   0 2977.41 759.433   1
 -16  45   0 300.271 348.620   1
 -16 -45   0 3084.61 913.425   1
  16 -45   0 2556.75 952.250   1
  17 -45   0-304.677 372.058   1
   0 -46   0 295.851 192.800   1
   0  46   0 328.018 451.941   1
   0 -46   0 90.4153 372.321   1
   0  46   0 309.541 296.529   1
   1 -46   0 717.978 679.405   1
  -1  46   0 206.752 270.204   1
   1  46   0 342.888 388.924   1
  -1  46   0 346.687 454.503   1
  -1 -46   0 1097.06 1134.65   1
   1 -46   0 298.151 198.318   1
  -1 -46   0 327.123 204.886   1
   1  46   0 868.540 470.623   1
  -2 -46   0 5427.06 848.267   1
  -2 -46   0 2918.01 1280.67   1
  -2  46   0 4943.18 1082.41   1
   2 -46   0 5000.50 884.691   1
   2 -46   0 5275.61 1738.77   1
   2  46   0 4457.80 987.405   1
   2  46   0 4402.00 1070.07   1
  -2  46   0 4509.90 1222.41   1
  -3 -46   0 13391.1 2599.85   1
  -3 -46   0 19133.8 1591.92   1
  -3  46   0 16436.7 2056.38   1
   3  46   0 14647.7 1798.78   1
   3 -46   0 16649.1 1683.97   1
   3  46   0 18228.0 2042.54   1
  -3  46   0 16766.2 2554.57   1
   3 -46   0 14832.3 2831.44   1
  -4  46   0 7950.28 1821.11   1
   4 -46   0 6949.93 1932.01   1
  -4  46   0 8137.61 1444.61   1
  -4 -46   0 8405.96 1058.03   1
  -4 -46   0 6697.26 1780.51   1
   4 -46   0 7812.92 1177.32   1
   4  46   0 7321.93 1256.37   1
   4  46   0 7077.26 1202.86   1
  -5 -46   0 38988.8 4204.14   1
   5  46   0 55503.5 3326.47   1
   5  46   0 48279.3 3057.00   1
   5 -46   0 58964.2 3324.22   1
  -5  46   0 49829.7 4604.58   1
  -5 -46   0 56521.2 2734.10   1
   5 -46   0 42842.9 4705.18   1
  -5  46   0 51812.3 3711.96   1
   6 -46   0 26026.2 2298.94   1
  -6 -46   0 30311.4 2011.75   1
   6 -46   0 20977.3 3242.16   1
   6  46   0 23590.6 2137.70   1
  -6  46   0 25126.4 2616.45   1
  -6  46   0 28868.8 3569.42   1
  -6 -46   0 21449.8 3000.47   1
   6  46   0 30038.2 2436.76   1
   7 -46   0 28302.6 2498.80   1
  -7 -46   0 22570.6 2959.44   1
  -7  46   0 26088.7 3621.16   1
   7 -46   0 25691.4 3413.81   1
  -7  46   0 27902.9 2734.82   1
   7  46   0 31076.4 2465.32   1
   7  46   0 23978.2 2066.33   1
  -7 -46   0 31942.6 2121.15   1
   8  46   0 3365.97 757.757   1
  -8 -46   0 2321.29 973.522   1
   8 -46   0 3352.76 1221.45   1
  -8  46   0 2540.10 1114.65   1
  -8 -46   0 3008.29 724.404   1
   8  46   0 2841.14 705.404   1
   8 -46   0 4141.31 990.762   1
  -8  46   0 2785.13 878.396   1
  -9  46   0 8229.42 2469.96   1
  -9  46   0 12886.8 1929.14   1
   9 -46   0 16646.0 2025.76   1
   9  46   0 14016.7 1579.68   1
   9  46   0 16422.1 1647.75   1
   9 -46   0 12075.3 2378.46   1
  -9 -46   0 12487.6 2213.17   1
  -9 -46   0 16711.6 1693.38   1
  10 -46   0 606.141 541.330   1
  10  46   0 488.658 263.692   1
  10  46   0-108.198 193.131   1
 -10  46   0 321.177 324.882   1
 -10 -46   0 483.726 248.510   1
  10 -46   0 244.773 167.069   1
 -10 -46   0 860.745 356.313   1
 -11 -46   0 321.612 231.283   1
 -11  46   0 827.310 552.459   1
 -11  46   0 755.099 1031.51   1
  11 -46   0 769.617 427.276   1
  11  46   0 611.307 315.947   1
 -11 -46   0 750.201 583.926   1
  11 -46   0 1086.72 671.882   1
  11  46   0 617.316 350.658   1
  12 -46   0 177.369 390.608   1
 -12  46   0 1049.05 1035.76   1
  12  46   0 331.460 322.188   1
 -12 -46   0 103.737 264.348   1
  12 -46   0 485.664 351.354   1
 -12  46   0-181.379 321.757   1
  12  46   0 456.623 279.051   1
 -12 -46   0 396.616 429.226   1
 -13 -46   0 1866.53 807.487   1
  13  46   0 2143.24 657.501   1
 -13  46   0 3509.37 996.123   1
 -13 -46   0 3495.04 898.641   1
  13 -46   0 2672.86 1086.51   1
  13  46   0 4141.63 853.707   1
  14  46   0 167.029 193.316   1
 -14  46   0 270.940 634.315   1
  14  46   0 430.541 365.452   1
 -14 -46   0 362.585 388.870   1
 -14  46   0 382.158 304.095   1
  14 -46   0 346.043 584.351   1
 -14 -46   0 360.151 516.407   1
  14 -46   0-51.8388 336.332   1
 -15  46   0-47.6498 395.579   1
 -15 -46   0 124.693 257.730   1
 -15 -46   0-100.816 518.638   1
  15 -46   0 307.905 526.940   1
  15 -46   0 402.155 289.431   1
  15  46   0-124.643 227.433   1
  15  46   0 167.972 188.278   1
  16 -46   0-836.372 483.897   1
 -16  46   0-226.251 810.600   1
  16 -46   0 98.2595 551.046   1
 -16  46   0-85.2674 320.721   1
   0  47   0 131.880 219.339   1
   0  47   0-36.2980 280.034   1
   0 -47   0 81.8735 131.911   1
   0 -47   0 114.766 429.074   1
  -1  47   0-10.5029 163.795   1
   1  47   0 9.80620 134.108   1
   1 -47   0 329.273 509.542   1
  -1  47   0 279.935 302.496   1
  -1 -47   0 268.326 213.758   1
   1 -47   0 345.613 312.535   1
  -1 -47   0 690.758 768.702   1
   1  47   0 496.199 410.855   1
  -2  47   0 601.354 504.761   1
   2 -47   0 381.241 246.968   1
   2 -47   0 878.133 1045.24   1
  -2 -47   0 455.390 259.809   1
   2  47   0 367.424 260.760   1
   2  47   0 110.577 269.445   1
  -2  47   0 357.849 478.678   1
  -2 -47   0 601.426 731.011   1
  -3 -47   0 1922.81 512.791   1
   3 -47   0 1388.20 994.687   1
  -3  47   0 1059.71 635.085   1
   3  47   0 1542.02 569.146   1
   3  47   0 1332.81 566.272   1
   3 -47   0 1644.82 518.719   1
  -3 -47   0 1465.08 881.077   1
  -3  47   0 1543.64 654.770   1
  -4  47   0 1338.56 632.840   1
   4 -47   0 1916.30 574.412   1
   4  47   0 1372.16 558.612   1
  -4 -47   0 629.085 492.985   1
   4 -47   0 1686.02 982.760   1
  -4 -47   0 1733.49 484.883   1
  -4  47   0 1520.85 751.402   1
   4  47   0 1349.98 544.309   1
   5 -47   0 8635.98 1261.17   1
  -5  47   0 8039.74 1873.80   1
   5 -47   0 6392.66 1831.69   1
   5  47   0 9204.43 1374.11   1
   5  47   0 6799.56 1161.43   1
  -5 -47   0 5350.85 1569.67   1
  -5 -47   0 9593.58 1141.13   1
  -5  47   0 9479.58 1628.97   1
  -6 -47   0 2617.95 594.483   1
  -6 -47   0 1549.72 831.302   1
   6  47   0 2735.22 751.948   1
   6  47   0 2777.99 746.759   1
   6 -47   0 3793.29 849.015   1
  -6  47   0 2699.32 1205.55   1
  -6  47   0 2774.73 923.940   1
   6 -47   0 1811.96 1098.00   1
  -7 -47   0 4746.97 1391.14   1
   7  47   0 6703.74 1182.52   1
   7  47   0 5493.81 1025.75   1
  -7 -47   0 6531.94 985.636   1
   7 -47   0 6054.79 1148.83   1
   7 -47   0 5949.57 1692.19   1
  -7  47   0 6257.31 1323.51   1
  -7  47   0 7422.12 1930.12   1
   8  47   0 1038.10 429.623   1
  -8 -47   0 1472.51 838.405   1
   8 -47   0 1626.68 634.518   1
  -8  47   0 943.547 831.057   1
   8 -47   0 1754.95 876.508   1
  -8  47   0 2011.91 790.099   1
  -8 -47   0 2092.53 607.072   1
   8  47   0 1962.32 577.964   1
   9 -47   0 11416.8 1688.06   1
  -9  47   0 10571.0 2485.71   1
  -9  47   0 11222.4 1715.43   1
   9 -47   0 10249.7 2128.16   1
  -9 -47   0 8445.09 1831.24   1
   9  47   0 11064.0 1445.63   1
   9  47   0 10581.8 1343.73   1
  -9 -47   0 11873.6 1428.55   1
 -10  47   0-391.751 413.911   1
  10  47   0 14.7780 122.007   1
  10 -47   0-189.133 288.469   1
  10  47   0 107.101 204.871   1
 -10  47   0 249.852 773.791   1
 -10 -47   0 262.157 260.409   1
 -10 -47   0 253.162 466.163   1
  10 -47   0 197.527 450.932   1
 -11  47   0 5945.22 1232.17   1
 -11 -47   0 3163.60 1173.47   1
 -11 -47   0 5973.44 1093.50   1
 -11  47   0 4591.01 1755.51   1
  11  47   0 2949.60 715.777   1
  11 -47   0 5237.47 1166.34   1
  11 -47   0 5464.69 1448.83   1
  11  47   0 6269.66 990.059   1
  12  47   0 1009.45 410.138   1
  12  47   0 1184.55 439.020   1
  12 -47   0 1193.63 632.919   1
 -12  47   0 1441.50 1179.92   1
 -12 -47   0 1306.99 512.529   1
 -12  47   0 1358.22 552.405   1
  12 -47   0 714.865 556.732   1
 -12 -47   0 631.775 568.100   1
 -13  47   0 3873.70 1224.40   1
 -13 -47   0 5345.65 1499.45   1
  13 -47   0 5416.93 1394.95   1
  13  47   0 3914.75 822.692   1
  13  47   0 6418.84 1073.50   1
 -13 -47   0 5580.01 1159.42   1
  13 -47   0 6222.58 1392.45   1
  14 -47   0 1092.06 657.216   1
  14  47   0 730.374 364.900   1
 -14 -47   0 83.4032 356.706   1
  14  47   0 348.430 228.812   1
  14 -47   0 179.480 431.157   1
 -14 -47   0 265.471 334.067   1
 -14  47   0 811.985 524.616   1
  15  47   0 3302.84 790.632   1
  15  47   0 1589.45 675.019   1
 -15 -47   0 735.684 559.847   1
  15 -47   0 2514.68 972.649   1
 -15 -47   0 2788.68 800.060   1
  15 -47   0 362.191 495.131   1
 -15  47   0-107.401 382.773   1
 -15  47   0-1022.11 834.099   1
  16 -47   0 1336.41 799.721   1
 -16  47   0 535.717 457.902   1
 -16  47   0-32.5101 783.614   1
  16 -47   0 168.820 446.641   1
   0  48   0-72.5847 235.417   1
   0 -48   0 23.4429 462.881   1
   0  48   0 61.3623 308.929   1
   0 -48   0-124.510 184.082   1
  -1  48   0 4674.15 1122.42   1
   1 -48   0 3127.42 1342.92   1
   1  48   0 5209.22 1132.69   1
   1 -48   0 4902.68 871.785   1
  -1 -48   0 4234.06 1573.77   1
   1  48   0 4664.33 1150.55   1
  -1 -48   0 5843.68 906.195   1
  -1  48   0 5254.06 1298.08   1
   2  48   0 869.761 431.146   1
  -2  48   0 522.753 364.888   1
  -2 -48   0 1115.93 415.091   1
  -2  48   0 861.752 463.813   1
   2 -48   0 720.713 349.538   1
   2  48   0 856.681 476.666   1
   2 -48   0 915.000 760.977   1
  -2 -48   0 153.860 397.264   1
  -3 -48   0 21694.7 1709.45   1
  -3 -48   0 18927.8 3205.79   1
  -3  48   0 19546.8 2298.89   1
  -3  48   0 19840.1 2744.89   1
   3  48   0 21635.6 2198.81   1
   3 -48   0 20188.4 1864.42   1
   3 -48   0 18553.5 3282.18   1
   3  48   0 17574.4 2000.15   1
   4  48   0 616.905 325.113   1
  -4  48   0 515.559 327.797   1
  -4 -48   0 695.390 315.155   1
   4 -48   0 478.240 307.996   1
  -4  48   0 746.113 480.278   1
   4  48   0 387.731 235.522   1
  -4 -48   0 119.823 413.104   1
   4 -48   0 1031.82 791.314   1
  -5  48   0 13544.4 1947.21   1
   5  48   0 11973.1 1557.07   1
   5 -48   0 14378.0 1667.43   1
   5  48   0 14010.4 1696.18   1
  -5  48   0 14622.8 2528.80   1
  -5 -48   0 15411.9 1448.88   1
  -5 -48   0 12614.4 2419.86   1
   5 -48   0 12282.8 2538.69   1
  -6 -48   0-50.0696 121.341   1
   6 -48   0 216.186 242.664   1
  -6  48   0 93.4044 279.495   1
  -6  48   0-199.870 295.312   1
   6  48   0-40.8492 130.083   1
  -6 -48   0-146.040 405.885   1
   6  48   0-89.4622 223.359   1
   6 -48   0-60.0929 459.056   1
   7  48   0 7128.76 1176.27   1
  -7  48   0 8374.36 1527.48   1
   7  48   0 9803.67 1420.78   1
  -7 -48   0 11370.9 1278.54   1
  -7 -48   0 7157.15 1775.62   1
   7 -48   0 8325.14 1979.27   1
  -7  48   0 7359.75 1883.80   1
   7 -48   0 9110.15 1428.50   1
  -8  48   0 633.745 499.249   1
   8 -48   0 652.083 472.462   1
  -8 -48   0 311.497 227.943   1
   8  48   0 437.335 284.982   1
  -8  48   0 341.371 468.004   1
  -8 -48   0 50.1588 299.962   1
   8 -48   0 599.500 506.693   1
   8  48   0 672.718 372.798   1
   9 -48   0 12325.4 2317.28   1
  -9  48   0 15391.4 2019.58   1
   9  48   0 11752.2 1506.18   1
   9 -48   0 14153.4 1934.21   1
  -9 -48   0 9464.89 2095.26   1
  -9 -48   0 14619.6 1656.95   1
   9  48   0 14452.4 1613.79   1
  -9  48   0 13066.3 2764.15   1
 -10  48   0 3918.49 951.611   1
  10 -48   0 3987.01 978.423   1
 -10 -48   0 3477.07 796.188   1
  10  48   0 2469.37 682.477   1
 -10 -48   0 1233.84 722.279   1
  10  48   0 3695.66 792.267   1
  10 -48   0 3868.10 1302.37   1
 -10  48   0 2862.08 1388.53   1
  11  48   0 5330.61 921.815   1
  11 -48   0 5368.44 1424.00   1
  11 -48   0 4902.99 1183.51   1
  11  48   0 4454.45 913.356   1
 -11  48   0 5356.86 1143.84   1
 -11 -48   0 4536.08 992.703   1
 -11 -48   0 4205.83 1272.06   1
 -11  48   0 4275.64 1677.05   1
  12 -48   0-81.9011 398.800   1
  12  48   0 408.755 277.953   1
 -12 -48   0 132.322 284.725   1
  12  48   0 254.103 268.792   1
 -12 -48   0 187.537 231.825   1
  13  48   0 990.145 401.014   1
  13  48   0 1187.99 492.346   1
 -13  48   0 548.937 693.515   1
  13 -48   0 1115.36 661.836   1
  13 -48   0 584.800 359.901   1
 -13  48   0 1240.80 592.928   1
 -13 -48   0 1160.15 479.505   1
 -13 -48   0 687.823 526.843   1
 -14 -48   0-51.0906 494.400   1
  14 -48   0 617.328 691.177   1
  14  48   0-119.270 204.279   1
  14  48   0-79.0156 194.463   1
  14 -48   0 372.118 525.968   1
 -14 -48   0-9.23932 149.369   1
 -14  48   0-130.039 255.333   1
  15 -48   0 391.091 507.205   1
  15  48   0 280.658 340.233   1
 -15 -48   0 430.015 338.691   1
  15  48   0-24.2989 222.351   1
 -15 -48   0 733.541 783.005   1
 -15  48   0 712.678 979.447   1
  15 -48   0 698.920 494.728   1
 -15  48   0 88.7554 266.076   1
 -16  48   0-1005.27 1208.88   1
  16 -48   0 112.527 598.468   1
  16 -48   0-340.767 611.225   1
 -16  48   0-173.890 265.530   1
   0  49   0-31.5769 144.797   1
   0 -49   0-59.6409 85.6855   1
   0 -49   0 95.1434 530.333   1
   0  49   0-12.2212 193.796   1
   1  49   0 864.503 505.176   1
  -1 -49   0-323.389 516.344   1
   1 -49   0 726.722 716.155   1
  -1  49   0 741.783 498.918   1
   1  49   0 613.278 419.322   1
   1 -49   0 465.418 234.851   1
  -1 -49   0 714.729 334.292   1
  -1  49   0 929.288 500.430   1
  -2 -49   0 228.446 178.098   1
   2  49   0 366.617 281.575   1
  -2  49   0 145.039 195.057   1
   2 -49   0 230.478 204.671   1
   2 -49   0-542.206 804.667   1
   2  49   0 599.851 410.052   1
  -2  49   0 299.045 180.286   1
  -2 -49   0 494.564 729.443   1
  -3 -49   0-193.875 433.394   1
   3  49   0 217.643 262.145   1
  -3  49   0 490.533 618.841   1
   3 -49   0 34.8400 146.540   1
  -3 -49   0-77.6245 127.050   1
   3 -49   0-22.8725 431.838   1
  -3  49   0-167.254 307.582   1
   3  49   0 180.562 262.272   1
  -4  49   0 2109.49 931.107   1
   4  49   0 2540.81 764.939   1
  -4 -49   0 1998.93 967.040   1
   4  49   0 3261.65 861.131   1
  -4  49   0 2797.96 882.470   1
   4 -49   0 3558.44 834.630   1
  -4 -49   0 3045.05 631.719   1
   4 -49   0 1760.66 1014.00   1
  -5 -49   0 372.192 696.241   1
   5  49   0 50.3905 117.504   1
   5  49   0 51.9907 229.699   1
   5 -49   0 86.4435 367.572   1
  -5  49   0-303.828 451.646   1
  -5 -49   0 44.4031 114.858   1
  -5  49   0 157.028 266.718   1
   5 -49   0 166.430 228.085   1
  -6  49   0 3169.63 1306.48   1
   6  49   0 2386.12 706.867   1
   6 -49   0 2236.53 1106.60   1
   6 -49   0 3149.28 803.130   1
  -6 -49   0 2118.92 1179.91   1
  -6  49   0 3419.89 994.190   1
   6  49   0 2542.34 732.482   1
  -6 -49   0 3274.87 685.986   1
   7  49   0 154.583 228.725   1
   7 -49   0-8.88851 148.386   1
  -7  49   0 33.7541 190.351   1
   7 -49   0 405.924 536.269   1
  -7  49   0-380.844 535.866   1
   7  49   0 88.4461 175.998   1
  -7 -49   0-465.071 332.974   1
  -7 -49   0-11.5977 68.0467   1
   8  49   0 849.473 415.847   1
  -8 -49   0 582.755 337.247   1
   8 -49   0-128.962 407.003   1
   8 -49   0 421.258 330.683   1
  -8  49   0 979.310 690.397   1
  -8  49   0 543.557 335.043   1
  -8 -49   0-51.8622 524.385   1
   8  49   0 459.330 299.206   1
   9 -49   0-88.3521 303.296   1
  -9 -49   0 169.001 365.808   1
   9  49   0 327.086 252.597   1
  -9  49   0 295.939 441.905   1
  -9  49   0 275.157 333.234   1
   9 -49   0 227.711 303.009   1
  -9 -49   0 335.814 256.558   1
   9  49   0 75.9487 189.534   1
  10  49   0 4490.50 868.978   1
  10 -49   0 4676.65 1337.61   1
 -10 -49   0 4184.31 1323.60   1
 -10  49   0 4850.87 1667.51   1
  10  49   0 3877.70 884.936   1
  10 -49   0 5099.10 1114.63   1
 -10 -49   0 4734.89 914.814   1
 -10  49   0 5463.00 1197.24   1
 -11  49   0-363.629 678.540   1
  11  49   0 103.610 123.253   1
  11  49   0-179.616 233.217   1
  11 -49   0 480.546 404.540   1
 -11  49   0-288.922 346.934   1
  11 -49   0 322.346 533.627   1
 -11 -49   0-114.629 211.796   1
 -11 -49   0-503.114 542.619   1
 -12 -49   0 219.858 240.208   1
 -12  49   0 252.903 238.162   1
  12 -49   0 171.027 291.555   1
  12  49   0 70.1144 128.360   1
  12  49   0-86.6406 273.761   1
 -12 -49   0 473.812 574.358   1
 -13 -49   0 376.425 492.884   1
  13 -49   0 306.052 312.285   1
 -13  49   0 922.811 486.010   1
  13 -49   0 90.8891 299.015   1
  13  49   0-151.235 221.586   1
 -13  49   0-1020.94 942.443   1
 -13 -49   0 192.327 216.479   1
  13  49   0 1208.19 455.699   1
  14  49   0-22.5975 272.715   1
 -14 -49   0 659.447 710.543   1
 -14  49   0-80.8724 247.580   1
 -14 -49   0-223.815 286.609   1
  14 -49   0-384.547 598.005   1
  14 -49   0-460.052 644.387   1
  14  49   0-145.172 308.790   1
 -14  49   0 769.956 1195.40   1
  15 -49   0 483.550 454.439   1
  15 -49   0 482.466 491.215   1
 -15  49   0-159.377 398.190   1
 -15  49   0 898.767 913.869   1
   0  50   0 5648.03 1351.51   1
   0  50   0 4735.80 1125.16   1
   0 -50   0 5661.71 1968.19   1
   0 -50   0 4894.09 868.581   1
   1 -50   0 9485.15 1217.57   1
   1  50   0 8821.93 1508.16   1
  -1 -50   0 9286.04 1157.26   1
   1 -50   0 6472.77 2088.81   1
   1  50   0 9380.39 1616.36   1
  -1  50   0 8359.14 1532.13   1
  -1 -50   0 9157.83 2291.45   1
  -1  50   0 8574.54 1693.05   1
  -2 -50   0 23993.0 3711.73   1
   2  50   0 25951.9 2525.30   1
   2  50   0 31176.1 2777.84   1
  -2  50   0 28959.4 2829.57   1
  -2  50   0 28175.0 3262.93   1
  -2 -50   0 31974.7 2106.52   1
   2 -50   0 29938.9 2213.93   1
   2 -50   0 29080.5 4145.29   1
  -3 -50   0 13544.4 1364.93   1
  -3 -50   0 13692.1 2775.32   1
  -3  50   0 13504.6 1953.97   1
   3 -50   0 14882.8 1612.27   1
   3  50   0 13121.6 1776.96   1
   3 -50   0 12671.1 2749.44   1
   3  50   0 13436.2 1787.27   1
  -3  50   0 11557.1 2141.78   1
  -4 -50   0 17081.2 2997.49   1
  -4 -50   0 23045.7 1783.63   1
   4  50   0 21970.5 2230.62   1
  -4  50   0 22618.3 3109.60   1
  -4  50   0 20590.8 2376.68   1
   4 -50   0 22573.7 2056.79   1
   4 -50   0 20286.2 3326.48   1
   4  50   0 18964.2 2109.08   1
   5  50   0 3889.73 943.123   1
   5 -50   0 3069.87 1399.92   1
  -5  50   0 3897.89 1401.37   1
  -5 -50   0 5155.72 823.716   1
  -5  50   0 3850.35 1049.09   1
   5  50   0 4320.13 965.119   1
  -5 -50   0 4488.23 1502.09   1
   5 -50   0 3980.60 898.185   1
  -6  50   0 31683.4 2972.94   1
   6 -50   0 25065.0 3726.01   1
   6  50   0 33608.9 2651.10   1
  -6 -50   0 22856.8 3360.79   1
  -6  50   0 27997.6 3635.43   1
  -6 -50   0 34689.5 2202.47   1
   6  50   0 27572.7 2363.08   1
   6 -50   0 30352.8 2514.89   1
  -7  50   0 602.055 795.725   1
  -7 -50   0 222.531 280.628   1
   7  50   0 845.918 365.304   1
   7  50   0 456.128 322.664   1
   7 -50   0 741.009 368.711   1
  -7 -50   0 739.692 335.841   1
  -7  50   0 799.668 597.406   1
   7 -50   0 1215.56 688.183   1
  -8 -50   0 13258.9 1545.74   1
   8  50   0 11662.1 1529.56   1
  -8  50   0 12631.4 1879.39   1
  -8  50   0 13885.1 2647.12   1
   8 -50   0 16570.8 1902.25   1
   8 -50   0 14474.6 2577.30   1
  -8 -50   0 10762.3 2215.40   1
   8  50   0 14010.7 1585.34   1
   9 -50   0 178.404 149.413   1
  -9 -50   0-34.8729 270.495   1
   9 -50   0 286.431 577.376   1
  -9 -50   0-28.3058 216.400   1
   9  50   0 167.765 231.482   1
  -9  50   0 746.631 676.114   1
   9  50   0 83.8979 191.486   1
  -9  50   0-78.1386 218.902   1
 -10 -50   0 2844.24 712.291   1
  10  50   0 2376.71 640.275   1
  10 -50   0 2632.11 1005.20   1
 -10 -50   0 993.887 771.951   1
 -10  50   0 2934.70 1312.04   1
  10  50   0 2158.89 595.230   1
 -10  50   0 2812.26 906.378   1
  10 -50   0 2477.94 835.344   1
  11  50   0 71.8779 200.113   1
  11 -50   0-189.952 387.950   1
  11  50   0 412.256 270.760   1
 -11  50   0 260.047 281.960   1
  11 -50   0-179.334 286.020   1
 -11 -50   0 137.609 387.594   1
 -11 -50   0 270.253 216.162   1
 -11  50   0-103.699 730.971   1
 -12  50   0 297.583 740.846   1
  12  50   0 241.645 154.386   1
  12 -50   0 298.591 474.648   1
  12  50   0 49.6235 197.212   1
 -12 -50   0 502.305 581.789   1
  12 -50   0 362.329 468.427   1
 -12 -50   0 41.1177 214.313   1
 -12  50   0 170.583 321.247   1
 -13 -50   0 437.195 659.341   1
 -13 -50   0 785.292 489.404   1
  13  50   0 451.894 370.409   1
 -13  50   0 744.295 489.179   1
  13 -50   0-153.010 570.067   1
  13 -50   0 73.3255 310.964   1
 -13  50   0 1104.64 1147.07   1
  13  50   0-130.147 299.217   1
  14  50   0 7.60976 236.820   1
 -14 -50   0-424.425 458.015   1
 -14 -50   0 28.2317 313.239   1
 -14  50   0-1065.34 1159.56   1
 -14  50   0 186.457 272.894   1
  14 -50   0 997.876 688.956   1
  14 -50   0 167.358 323.444   1
  14  50   0-57.5854 190.755   1
 -15  50   0 649.176 868.032   1
  15 -50   0 295.140 292.315   1
 -15  50   0 432.676 382.988   1
  15 -50   0-80.4642 282.567   1
   0 -51   0 147.823 514.407   1
   0  51   0 246.503 253.221   1
   0  51   0 65.5025 292.028   1
   0 -51   0 170.490 215.476   1
   1  51   0 1592.28 722.720   1
  -1  51   0 1413.12 653.092   1
  -1 -51   0 2196.35 568.736   1
   1 -51   0 1019.26 836.805   1
   1  51   0 2314.50 752.207   1
  -1 -51   0 1436.52 1012.58   1
   1 -51   0 2298.90 606.739   1
  -1  51   0 1300.10 610.372   1
  -2  51   0 1201.27 538.850   1
   2 -51   0 1164.06 814.155   1
  -2 -51   0 1193.71 409.907   1
   2  51   0 1500.10 642.868   1
   2 -51   0 1984.07 574.036   1
   2  51   0 1009.95 517.325   1
  -2 -51   0 932.297 828.799   1
  -2  51   0 1849.42 859.176   1
  -3 -51   0 1335.34 818.325   1
   3 -51   0 1600.55 960.236   1
   3  51   0 1331.73 575.613   1
   3 -51   0 1444.31 546.251   1
  -3  51   0 1803.52 692.945   1
   3  51   0 1420.32 539.468   1
  -3  51   0 1469.64 729.022   1
  -3 -51   0 1730.85 528.495   1
   4  51   0 709.390 421.540   1
   4  51   0 632.252 398.017   1
  -4  51   0 459.605 403.059   1
  -4 -51   0 841.808 360.083   1
  -4 -51   0 981.473 617.554   1
   4 -51   0 346.556 274.195   1
  -4  51   0 1137.61 749.902   1
   4 -51   0 734.082 743.508   1
  -5 -51   0 604.654 734.909   1
   5 -51   0 745.594 765.012   1
   5  51   0 1487.74 602.055   1
   5  51   0 698.548 388.193   1
  -5  51   0 775.910 625.581   1
  -5  51   0 774.859 493.526   1
  -5 -51   0 1367.82 451.314   1
   5 -51   0 735.075 369.446   1
   6 -51   0 4456.69 1612.59   1
   6  51   0 5492.73 1077.22   1
   6 -51   0 7379.08 1253.54   1
  -6  51   0 6728.33 1727.90   1
  -6 -51   0 4286.89 1474.62   1
  -6  51   0 6400.26 1340.13   1
  -6 -51   0 8055.32 1046.56   1
   6  51   0 7385.44 1234.11   1
   7 -51   0 238.543 286.533   1
  -7 -51   0 778.223 365.132   1
   7 -51   0 574.031 372.148   1
   7  51   0 817.176 447.239   1
  -7 -51   0 1055.57 928.464   1
   7  51   0 896.960 456.087   1
  -7  51   0 1287.04 907.428   1
  -7  51   0 684.073 410.361   1
   8 -51   0 8524.45 1410.04   1
   8  51   0 7569.87 1183.26   1
  -8 -51   0 4812.73 1502.94   1
  -8  51   0 8070.17 2022.55   1
  -8 -51   0 6991.62 1133.07   1
   8 -51   0 7591.58 1916.11   1
  -8  51   0 7539.58 1434.56   1
   8  51   0 6426.79 1147.52   1
   9 -51   0 2774.03 1161.58   1
  -9  51   0 5006.28 1733.55   1
   9 -51   0 5551.23 1138.67   1
  -9 -51   0 4206.93 906.590   1
  -9 -51   0 3150.56 1297.19   1
  -9  51   0 4549.76 1134.03   1
   9  51   0 4274.17 901.252   1
   9  51   0 3344.73 786.500   1
 -10  51   0 1494.22 898.752   1
  10  51   0 1654.92 536.934   1
  10 -51   0 1734.21 689.973   1
 -10  51   0 1720.72 716.228   1
 -10 -51   0 1859.37 582.321   1
  10 -51   0 2006.58 966.329   1
  10  51   0 1392.06 501.486   1
 -10 -51   0 1180.80 610.034   1
 -11 -51   0 989.119 699.379   1
  11  51   0 904.391 417.339   1
 -11 -51   0 631.708 311.977   1
  11  51   0 922.524 446.985   1
  12 -51   0 23.3537 231.162   1
 -12 -51   0 589.444 378.012   1
  12 -51   0 190.583 383.614   1
  12  51   0 573.198 299.755   1
  12  51   0 617.152 398.906   1
 -12 -51   0 195.221 438.008   1
 -12  51   0 296.854 626.666   1
 -12  51   0 603.971 392.214   1
 -13  51   0-149.962 232.125   1
 -13 -51   0 906.791 464.061   1
  13 -51   0 720.090 603.449   1
 -13  51   0 985.300 1145.90   1
  13 -51   0-140.860 338.113   1
  13  51   0 861.290 412.414   1
  13  51   0 415.381 368.415   1
 -13 -51   0 715.080 569.624   1
 -14  51   0-20.9342 314.455   1
  14 -51   0 706.563 760.296   1
  14  51   0 2033.16 661.149   1
  14 -51   0 1314.47 725.422   1
 -14  51   0 1917.57 1121.53   1
 -14 -51   0 493.701 439.307   1
 -14 -51   0 1607.57 936.401   1
  14  51   0 2997.62 775.098   1
 -15  51   0 294.798 291.074   1
 -15  51   0 370.544 899.786   1
  15 -51   0 548.384 384.556   1
  15 -51   0 774.575 592.555   1
   0  52   0 1186.03 697.444   1
   0 -52   0 746.254 312.898   1
   0  52   0 234.562 250.922   1
   0 -52   0 300.593 573.134   1
   1  52   0 17646.3 2146.92   1
  -1 -52   0 20702.9 1735.30   1
  -1  52   0 19617.1 2550.47   1
  -1  52   0 16733.9 2186.41   1
   1 -52   0 19228.7 1743.27   1
  -1 -52   0 18274.1 3337.18   1
   1 -52   0 12263.4 2817.38   1
   1  52   0 19022.5 2338.55   1
  -2 -52   0 1757.98 1086.57   1
   2 -52   0 2094.92 1090.91   1
   2 -52   0 2200.27 624.467   1
  -2  52   0 1361.79 664.644   1
  -2  52   0 2281.98 879.217   1
  -2 -52   0 2463.51 590.182   1
   2  52   0 2836.88 867.059   1
   2  52   0 2013.72 720.611   1
   3  52   0 14464.9 1871.02   1
   3 -52   0 14629.6 1594.79   1
  -3 -52   0 14632.1 1462.30   1
  -3  52   0 13839.4 2315.94   1
   3 -52   0 10559.0 2539.34   1
  -3  52   0 12614.9 1925.46   1
  -3 -52   0 10546.0 2537.23   1
   3  52   0 11616.6 1681.12   1
   4 -52   0 4309.95 1621.74   1
  -4  52   0 3881.81 1004.42   1
   4  52   0 2831.42 924.071   1
  -4 -52   0 4634.85 798.464   1
  -4  52   0 4852.59 1469.41   1
   4  52   0 3488.97 954.423   1
   4 -52   0 3909.72 866.037   1
  -4 -52   0 3381.19 1392.26   1
  -5 -52   0 3030.01 1271.02   1
  -5  52   0 4076.52 1333.92   1
   5 -52   0 4292.49 922.616   1
  -5 -52   0 4511.06 818.568   1
  -5  52   0 3379.94 1016.59   1
   5  52   0 3696.44 974.214   1
   5  52   0 4061.79 940.113   1
   5 -52   0 2868.40 1283.28   1
  -6 -52   0 9633.22 2202.23   1
   6 -52   0 7976.33 2158.81   1
   6  52   0 10152.9 1504.26   1
  -6  52   0 11445.5 2284.21   1
  -6  52   0 11442.7 1831.03   1
   6  52   0 13586.3 1730.40   1
  -6 -52   0 13057.9 1375.25   1
   6 -52   0 12064.4 1594.10   1
  -7 -52   0 397.210 537.588   1
  -7 -52   0 6.01024 122.469   1
   7 -52   0 179.984 254.782   1
   7 -52   0 80.6078 357.959   1
  -7  52   0-129.420 265.917   1
   7  52   0 241.028 241.107   1
   7  52   0-184.814 299.532   1
  -7  52   0-362.997 517.766   1
   8  52   0 5255.45 1026.66   1
   8 -52   0 4718.26 1542.75   1
  -8 -52   0 5607.34 1007.64   1
  -8 -52   0 3405.23 1263.28   1
  -8  52   0 4981.72 1211.00   1
   8 -52   0 6647.48 1173.43   1
  -8  52   0 4715.67 1610.78   1
   8  52   0 5254.39 975.064   1
   9 -52   0 3726.59 1348.23   1
   9  52   0 6411.30 1170.87   1
  -9  52   0 8549.80 2107.51   1
  -9 -52   0 6267.24 1727.11   1
  -9 -52   0 6890.87 1120.62   1
  -9  52   0 5827.60 1288.30   1
   9  52   0 6844.32 1111.55   1
   9 -52   0 8914.44 1434.98   1
 -10  52   0 1810.82 717.605   1
 -10  52   0 1674.70 649.006   1
 -10 -52   0 2069.87 920.378   1
  10 -52   0 1092.98 573.826   1
  10 -52   0 1330.21 771.353   1
 -10 -52   0 1384.36 527.904   1
  10  52   0 988.835 477.649   1
  10  52   0 1621.03 534.511   1
 -11  52   0 2512.24 1255.30   1
  11 -52   0 2500.57 1019.82   1
 -11 -52   0 2358.92 989.678   1
 -11  52   0 3308.61 933.043   1
 -11 -52   0 2858.28 807.339   1
  11  52   0 2467.27 689.814   1
  11 -52   0 3091.51 925.015   1
  11  52   0 2621.06 690.638   1
 -12 -52   0-382.338 743.695   1
 -12  52   0 509.778 840.673   1
  12 -52   0-279.434 348.037   1
 -12  52   0-43.6357 245.212   1
  12  52   0-311.290 321.571   1
  12  52   0 33.6105 307.579   1
  12 -52   0 770.296 558.009   1
 -12 -52   0 25.1356 244.811   1
  13 -52   0 1090.62 673.602   1
  13  52   0 627.501 386.450   1
 -13 -52   0 719.430 470.092   1
 -13  52   0 617.497 765.815   1
  13  52   0 460.989 358.030   1
  13 -52   0 365.537 344.916   1
 -13 -52   0 1354.35 918.506   1
 -13  52   0 465.620 495.558   1
  14 -52   0 942.891 536.705   1
 -14  52   0 820.563 1200.01   1
 -14  52   0 10.5771 300.243   1
  14 -52   0 341.156 425.574   1
 -15  52   0 5753.80 2385.81   1
  15 -52   0 493.440 405.436   1
   0 -53   0-50.7625 541.882   1
   0  53   0-113.214 195.219   1
   0  53   0-74.4146 174.067   1
   0 -53   0 99.0485 198.322   1
   1  53   0-110.090 272.442   1
   1 -53   0 126.798 539.693   1
   1  53   0-402.435 439.975   1
  -1  53   0-256.995 438.042   1
  -1  53   0 496.329 506.649   1
   1 -53   0-148.724 235.325   1
  -1 -53   0-346.900 803.495   1
  -1 -53   0 107.129 142.529   1
   2 -53   0 183.472 239.049   1
  -2  53   0 23.6060 239.817   1
   2  53   0 10.4764 137.653   1
   2 -53   0-123.426 340.838   1
  -2 -53   0-24.2335 481.107   1
  -2  53   0-422.938 525.611   1
  -2 -53   0 81.9429 151.986   1
   2  53   0-329.679 387.701   1
  -3  53   0 141.865 134.876   1
  -3  53   0 111.731 375.972   1
   3 -53   0-167.964 407.174   1
  -3 -53   0 492.271 734.626   1
   3  53   0 147.649 312.937   1
   3 -53   0 335.461 316.004   1
  -3 -53   0 602.898 293.040   1
   3  53   0 392.411 324.974   1
   4  53   0 382.419 329.881   1
  -4  53   0 635.913 587.460   1
   4 -53   0 393.725 200.465   1
   4  53   0 69.8255 202.798   1
  -4 -53   0 1112.22 773.743   1
  -4  53   0 284.605 319.975   1
   4 -53   0 280.338 453.515   1
  -4 -53   0 636.966 320.763   1
   5 -53   0 631.071 701.070   1
  -5  53   0 454.189 479.002   1
  -5  53   0 976.169 576.373   1
  -5 -53   0 1138.15 411.041   1
   5  53   0 575.584 442.537   1
   5 -53   0 684.490 400.084   1
   5  53   0 719.031 429.144   1
  -5 -53   0 331.468 511.514   1
   6  53   0 2419.86 726.703   1
   6 -53   0 2251.12 690.825   1
   6 -53   0 1827.52 1031.10   1
   6  53   0 1722.77 643.607   1
  -6  53   0 2419.66 877.412   1
  -6  53   0 867.393 816.852   1
  -6 -53   0 2049.06 1057.60   1
  -6 -53   0 2858.39 636.485   1
  -7  53   0 930.195 761.504   1
  -7 -53   0 1333.06 746.401   1
   7 -53   0 1553.85 625.637   1
   7  53   0 1060.25 518.148   1
  -7  53   0 1014.25 531.745   1
  -7 -53   0 1166.81 399.070   1
   7  53   0 1024.51 450.485   1
   7 -53   0 1102.59 762.244   1
   8 -53   0 866.069 445.356   1
  -8 -53   0 994.368 826.378   1
  -8 -53   0 423.272 303.586   1
   8 -53   0-135.977 497.304   1
  -8  53   0-276.457 406.189   1
   8  53   0 339.312 191.996   1
  -8  53   0 422.840 425.818   1
   8  53   0 574.240 343.501   1
   9 -53   0 1993.57 707.385   1
   9 -53   0 1003.42 727.564   1
   9  53   0 1598.40 566.703   1
  -9  53   0 1324.11 818.997   1
  -9 -53   0 810.275 760.301   1
  -9 -53   0 2016.09 603.610   1
   9  53   0 1991.02 607.646   1
  -9  53   0 1673.87 760.412   1
 -10 -53   0 45.3367 170.032   1
 -10 -53   0 542.912 407.796   1
  10  53   0 535.134 336.100   1
  10 -53   0 242.323 316.443   1
  10  53   0 7.18692 101.038   1
 -11 -53   0 3369.64 875.570   1
  11 -53   0 2173.94 855.336   1
  11  53   0 3370.04 783.920   1
 -11  53   0 2365.90 1246.54   1
  11 -53   0 4169.39 1023.51   1
  11  53   0 3352.02 844.542   1
 -11  53   0 3033.67 884.207   1
 -11 -53   0 2315.76 1088.73   1
 -12 -53   0-211.326 385.048   1
 -12  53   0-506.271 815.058   1
  12  53   0-73.1204 244.142   1
 -12  53   0 375.118 442.706   1
  12 -53   0-551.258 595.693   1
 -12 -53   0 448.461 699.389   1
  12 -53   0 11.6015 344.653   1
  12  53   0 94.2811 277.148   1
 -13 -53   0-125.420 408.122   1
 -13 -53   0-18.7629 712.876   1
  13  53   0 198.994 345.367   1
  13 -53   0 24.2804 252.717   1
  13 -53   0 430.970 342.601   1
 -13  53   0-250.964 782.052   1
 -13  53   0-284.605 387.166   1
  13  53   0 503.049 330.034   1
 -14  53   0-203.092 290.638   1
  14 -53   0-485.337 567.205   1
 -14  53   0 379.753 661.509   1
  14 -53   0 559.447 514.438   1
   0  54   0 345.184 201.317   1
   0  54   0 370.507 331.845   1
   0 -54   0 118.274 143.910   1
   0 -54   0-77.1676 403.283   1
   1  54   0 30084.1 2937.94   1
   1 -54   0 35338.6 2402.71   1
  -1  54   0 31997.4 3089.09   1
  -1 -54   0 24297.4 3924.66   1
   1  54   0 32680.8 3078.94   1
  -1 -54   0 35384.1 2304.41   1
   1 -54   0 27546.5 4233.94   1
  -1  54   0 32853.0 3269.17   1
  -2 -54   0 491.545 211.414   1
  -2  54   0 708.487 469.613   1
   2  54   0 1346.72 646.090   1
  -2  54   0 633.948 561.452   1
   2 -54   0 845.542 366.989   1
  -2 -54   0 662.883 903.138   1
   2 -54   0 850.256 919.862   1
   2  54   0 693.872 514.356   1
  -3  54   0 8864.21 1893.41   1
   3 -54   0 8727.72 2261.24   1
  -3 -54   0 7180.72 2064.10   1
   3  54   0 9046.10 1448.94   1
   3  54   0 8720.48 1498.54   1
  -3 -54   0 10756.0 1244.82   1
  -3  54   0 9981.93 1676.90   1
   3 -54   0 10404.4 1375.76   1
   4  54   0 433.164 242.875   1
  -4 -54   0-302.060 432.647   1
   4 -54   0 1065.21 966.786   1
  -4  54   0 384.728 387.214   1
  -4  54   0 34.2909 245.896   1
  -4 -54   0 287.041 196.048   1
   4 -54   0 559.168 331.835   1
   4  54   0 194.026 229.758   1
  -5 -54   0 5284.49 1631.41   1
   5  54   0 5242.75 1109.61   1
   5  54   0 5963.88 1118.51   1
   5 -54   0 4613.11 1494.08   1
  -5 -54   0 6337.09 968.860   1
  -5  54   0 6228.63 1355.76   1
  -5  54   0 6637.73 1696.72   1
   5 -54   0 6716.48 1144.29   1
   6  54   0 6946.65 1254.37   1
  -6  54   0 5503.26 1275.70   1
   6 -54   0 5045.45 1036.18   1
  -6 -54   0 6787.31 1014.31   1
  -6  54   0 6015.34 1801.90   1
  -6 -54   0 3633.79 1354.99   1
   6 -54   0 4183.18 1607.17   1
   6  54   0 4513.63 1017.00   1
  -7 -54   0 15411.3 1558.55   1
   7 -54   0 16694.1 1918.35   1
  -7 -54   0 10112.6 2415.35   1
   7 -54   0 11933.2 2498.34   1
  -7  54   0 13488.4 2028.38   1
   7  54   0 11932.0 1643.64   1
   7  54   0 15126.8 1798.79   1
  -7  54   0 15550.7 2867.98   1
  -8 -54   0 383.889 220.541   1
   8 -54   0 572.230 418.445   1
   8 -54   0 137.674 451.390   1
  -8 -54   0 40.2666 345.044   1
  -8  54   0-404.761 716.586   1
  -8  54   0 238.079 365.032   1
   8  54   0 367.194 363.724   1
   8  54   0 266.886 222.940   1
   9 -54   0 8966.58 1419.17   1
  -9 -54   0 4667.50 1482.57   1
   9  54   0 6454.01 1136.68   1
   9 -54   0 3779.54 1339.03   1
  -9  54   0 6264.42 1342.60   1
  -9 -54   0 7266.04 1177.20   1
  -9  54   0 6210.93 1847.34   1
   9  54   0 7077.34 1156.74   1
 -10 -54   0 15.2545 100.908   1
 -10  54   0 47.4708 752.858   1
  10  54   0 384.897 290.558   1
  10 -54   0 340.229 393.011   1
 -10  54   0 11.6034 207.279   1
  10  54   0 427.626 349.688   1
 -10 -54   0 329.283 556.356   1
 -11 -54   0 3135.88 1195.57   1
  11  54   0 4322.43 894.248   1
 -11 -54   0 4281.88 1021.56   1
  11  54   0 3301.36 738.044   1
 -11  54   0 3410.62 975.863   1
  11 -54   0 3187.01 992.512   1
  11 -54   0 3730.31 1309.46   1
 -11  54   0 4212.45 1711.97   1
  12 -54   0-327.484 506.002   1
 -12  54   0 1215.18 955.575   1
  12  54   0 103.336 174.201   1
  12 -54   0-243.373 273.520   1
 -12 -54   0-96.0473 408.376   1
  12  54   0 164.669 236.543   1
 -12  54   0 101.367 327.034   1
 -12 -54   0-230.132 344.641   1
 -13 -54   0 1129.28 500.653   1
  13  54   0 1613.98 619.420   1
  13 -54   0 169.242 227.672   1
 -13  54   0-221.318 266.803   1
 -13  54   0 2214.42 1259.15   1
  13  54   0 1508.46 544.792   1
  13 -54   0 1660.26 612.320   1
 -13 -54   0 1635.71 961.138   1
 -14  54   0 399.728 414.226   1
  14 -54   0 785.027 623.681   1
  14 -54   0 15.8077 693.616   1
 -14  54   0 145.031 644.671   1
   0 -55   0-12.5924 162.342   1
   0  55   0-521.085 502.088   1
   0  55   0-12.4727 187.824   1
  -1  55   0 156.405 245.459   1
  -1 -55   0 383.600 489.524   1
   1 -55   0 72.2400 187.080   1
   1  55   0-68.2592 141.164   1
   1 -55   0 103.317 369.201   1
   1  55   0-669.876 465.736   1
  -1  55   0-188.856 311.165   1
  -1 -55   0 60.7628 210.971   1
   2 -55   0-125.413 551.688   1
  -2  55   0 24.2499 155.880   1
  -2 -55   0-162.088 262.399   1
   2  55   0-94.9609 257.059   1
   2  55   0 353.917 386.727   1
   2 -55   0 96.4568 160.452   1
  -2  55   0-117.080 199.595   1
  -2 -55   0-449.668 701.809   1
   3 -55   0 1317.86 1056.77   1
   3  55   0 388.236 343.896   1
  -3  55   0 644.643 556.581   1
   3 -55   0 501.520 208.815   1
  -3 -55   0 869.873 370.428   1
  -3  55   0 650.423 580.687   1
  -3 -55   0 73.2955 380.340   1
   3  55   0 444.829 362.551   1
  -4 -55   0 71.3430 656.963   1
  -4 -55   0-17.7729 142.572   1
   4  55   0 223.810 323.712   1
  -4  55   0 488.645 382.033   1
   4 -55   0 99.7040 124.316   1
  -4  55   0-256.674 405.978   1
   4 -55   0 71.3181 542.216   1
   4  55   0 83.5807 228.151   1
   5  55   0 1576.44 627.973   1
  -5 -55   0 2649.39 619.874   1
  -5  55   0 2025.31 1018.42   1
   5 -55   0 2184.03 670.881   1
  -5  55   0 2386.31 889.221   1
   5  55   0 1808.43 613.844   1
   5 -55   0 1779.71 1039.60   1
  -5 -55   0 1379.33 1042.72   1
  -6 -55   0 365.245 262.473   1
  -6  55   0 418.675 413.458   1
  -6 -55   0 22.3982 462.006   1
  -6  55   0 329.754 341.539   1
   6 -55   0 266.767 276.099   1
   6  55   0 49.2216 231.161   1
   6 -55   0 1103.34 889.835   1
   6  55   0 45.0425 133.489   1
   7  55   0 2345.65 702.692   1
  -7 -55   0 1346.80 647.629   1
   7 -55   0 1717.17 870.205   1
  -7 -55   0 1349.41 915.022   1
   7  55   0 1380.71 562.754   1
   7 -55   0 2013.22 641.020   1
  -7  55   0 2243.59 719.629   1
  -7  55   0 1750.83 815.482   1
  -8 -55   0 577.913 386.841   1
  -8  55   0 253.274 353.503   1
  -8  55   0 128.039 393.767   1
  -8 -55   0-623.865 758.793   1
   8 -55   0 353.847 323.752   1
   8  55   0 196.908 268.441   1
   8 -55   0 238.889 535.619   1
   8  55   0 534.184 303.834   1
  -9 -55   0 1221.27 504.241   1
  -9  55   0 1166.04 945.770   1
   9 -55   0 996.571 486.550   1
   9  55   0 1178.32 543.421   1
   9 -55   0 323.400 578.541   1
  -9 -55   0 1553.80 1037.15   1
   9  55   0 1183.31 487.142   1
 -10  55   0-804.043 912.329   1
 -10  55   0 375.846 345.183   1
  10  55   0 88.0283 139.722   1
 -10 -55   0-380.151 528.629   1
 -10 -55   0 184.715 243.001   1
  10 -55   0 199.173 392.275   1
  10 -55   0 63.5031 215.840   1
  10  55   0-8.94981 208.785   1
 -11 -55   0 1073.87 1025.84   1
 -11  55   0 1103.59 896.494   1
  11 -55   0 2601.97 870.224   1
  11  55   0 1949.17 592.873   1
  11 -55   0 981.197 783.180   1
 -11 -55   0 1091.88 518.899   1
 -11  55   0 1587.22 636.788   1
  11  55   0 1663.42 543.322   1
  12  55   0 345.514 259.680   1
 -12  55   0 512.532 440.702   1
  12 -55   0 1978.37 869.766   1
 -12  55   0 916.338 858.181   1
  12 -55   0 562.386 451.083   1
  12  55   0 1080.46 478.730   1
 -12 -55   0 1254.86 530.361   1
 -12 -55   0 1435.50 799.185   1
 -13  55   0 44.7487 266.005   1
 -13  55   0 356.687 733.034   1
  13 -55   0-591.687 557.193   1
  13 -55   0-341.843 374.175   1
   0  56   0 5917.16 1351.59   1
   0  56   0 5108.82 1251.93   1
   0 -56   0 5749.17 1932.97   1
   0 -56   0 5438.54 903.635   1
   1  56   0 603.792 465.110   1
  -1  56   0 428.806 368.643   1
   1  56   0 1100.16 573.929   1
   1 -56   0-181.577 725.464   1
  -1 -56   0 521.651 679.153   1
  -1 -56   0 749.634 348.909   1
   1 -56   0 825.941 379.381   1
  -1  56   0 816.580 530.827   1
   2  56   0 1035.29 528.697   1
  -2  56   0 1215.69 693.903   1
   2 -56   0 1117.40 987.876   1
  -2  56   0 1104.88 681.150   1
   2  56   0 225.695 274.250   1
   2 -56   0 1016.82 409.307   1
  -2 -56   0 746.696 325.332   1
  -2 -56   0 837.190 923.132   1
   3 -56   0 4498.28 1717.52   1
  -3 -56   0 4602.36 1825.00   1
   3  56   0 5450.70 1166.70   1
   3 -56   0 7000.60 1108.42   1
   3  56   0 4437.00 1138.45   1
  -3  56   0 5674.76 1526.16   1
  -3 -56   0 5887.15 967.010   1
  -3  56   0 5914.91 1378.96   1
   4 -56   0 1254.06 477.922   1
   4 -56   0 818.620 691.425   1
  -4 -56   0 1253.40 415.754   1
   4  56   0 1180.39 545.651   1
   4  56   0 641.483 468.084   1
  -4  56   0 1073.76 757.631   1
  -4 -56   0 242.723 605.669   1
  -4  56   0 1745.40 791.415   1
  -5 -56   0 5464.44 904.006   1
   5  56   0 6405.97 1191.93   1
   5 -56   0 5082.88 1839.16   1
  -5  56   0 5759.05 1323.95   1
  -5 -56   0 3487.56 1508.90   1
  -5  56   0 6208.76 1714.38   1
   5 -56   0 5069.42 990.696   1
   5  56   0 5474.32 1187.05   1
   6 -56   0 5140.44 1061.89   1
  -6  56   0 3107.97 1216.57   1
  -6  56   0 5494.55 1268.46   1
   6 -56   0 4547.57 1667.48   1
  -6 -56   0 4081.55 1540.92   1
  -6 -56   0 5025.36 851.828   1
   6  56   0 4399.80 1057.44   1
   6  56   0 4955.22 1069.84   1
  -7  56   0 693.838 787.236   1
   7  56   0 193.505 221.843   1
  -7  56   0 222.731 407.533   1
  -7 -56   0 344.639 199.564   1
  -7 -56   0 1036.07 895.222   1
   7 -56   0-521.619 708.183   1
   7 -56   0 90.8107 250.384   1
   7  56   0 601.998 432.318   1
  -8 -56   0 10656.7 2322.82   1
  -8  56   0 12899.2 2594.09   1
  -8  56   0 9845.92 1768.19   1
   8 -56   0 14066.6 1826.95   1
   8 -56   0 13013.4 2659.22   1
   8  56   0 11798.0 1660.41   1
   8  56   0 13048.3 1557.45   1
  -8 -56   0 12142.2 1506.48   1
   9  56   0 7.47071 129.896   1
  -9 -56   0-90.1821 119.733   1
   9  56   0 138.733 270.620   1
  -9  56   0-277.705 359.113   1
  10 -56   0 2947.20 1209.27   1
 -10  56   0 1878.07 708.122   1
  10  56   0 2363.97 765.022   1
 -10  56   0 2218.41 1269.52   1
  10  56   0 2400.04 640.857   1
 -10 -56   0 2600.96 719.344   1
  10 -56   0 2786.93 893.084   1
 -10 -56   0 1900.83 1023.10   1
 -11 -56   0 8.15361 171.797   1
  11  56   0 44.5671 188.329   1
 -11  56   0-116.311 379.965   1
  11  56   0 384.668 415.826   1
 -11  56   0-299.540 611.951   1
  11 -56   0-799.905 635.847   1
  11 -56   0 200.085 415.898   1
 -11 -56   0 492.455 659.128   1
 -12 -56   0 5173.35 1035.59   1
  12 -56   0 3059.00 1129.35   1
  12  56   0 5610.55 983.111   1
  12  56   0 4293.83 972.879   1
  12 -56   0 5697.13 1294.70   1
 -12 -56   0 5390.91 1574.49   1
 -12  56   0 4293.50 1622.03   1
 -12  56   0 184.280 430.502   1
 -13  56   0-67.8652 283.157   1
 -13  56   0-271.856 781.630   1
  13 -56   0 421.812 321.624   1
  13 -56   0-263.041 470.710   1
   0 -57   0-319.686 468.944   1
   0 -57   0-12.8178 125.928   1
   0  57   0 170.797 245.283   1
   0  57   0 125.455 245.409   1
  -1  57   0 704.658 456.898   1
  -1 -57   0 607.300 606.000   1
  -1  57   0 111.065 242.537   1
   1 -57   0 656.476 778.363   1
   1  57   0 634.944 389.727   1
   1 -57   0 360.731 310.130   1
   1  57   0-104.317 273.058   1
  -1 -57   0 254.493 259.177   1
  -2  57   0-124.568 292.326   1
   2 -57   0-76.4236 718.594   1
   2  57   0-102.854 237.487   1
   2  57   0-42.4103 251.085   1
  -2 -57   0 18.4442 130.094   1
  -2 -57   0 590.675 811.964   1
  -2  57   0-279.320 570.573   1
   2 -57   0-209.770 204.599   1
   3 -57   0 234.402 214.420   1
   3  57   0 228.242 275.248   1
  -3 -57   0 72.9357 123.645   1
  -3  57   0 474.166 478.056   1
   3 -57   0 1626.20 1140.81   1
  -3 -57   0-75.5442 531.215   1
  -3  57   0 383.559 399.670   1
   3  57   0 490.122 426.737   1
   4 -57   0 974.925 854.682   1
   4  57   0 1765.38 704.916   1
  -4 -57   0 859.964 969.748   1
  -4  57   0 1654.85 702.263   1
  -4  57   0 1222.34 810.279   1
   4 -57   0 1896.59 628.307   1
   4  57   0 1137.20 519.649   1
  -4 -57   0 1848.73 493.665   1
   5 -57   0 73.7073 132.224   1
  -5 -57   0 560.688 317.214   1
   5 -57   0 257.262 422.801   1
  -5  57   0 604.071 599.309   1
  -5  57   0 37.7964 184.935   1
   5  57   0 109.309 190.339   1
  -5 -57   0-289.135 500.187   1
   5  57   0 613.791 487.832   1
   6  57   0 3428.96 969.845   1
   6 -57   0 3561.77 894.624   1
   6  57   0 4338.76 1024.50   1
   6 -57   0 3468.87 1407.81   1
  -6  57   0 3165.26 1193.27   1
  -6 -57   0 1373.38 857.630   1
  -6  57   0 2934.51 983.296   1
  -6 -57   0 3572.48 782.557   1
   7  57   0 894.677 467.155   1
  -7 -57   0 974.798 727.708   1
  -7  57   0 818.052 705.868   1
   7 -57   0 1273.83 518.111   1
   7 -57   0 316.714 546.014   1
  -7  57   0 789.396 598.192   1
  -7 -57   0 955.417 347.028   1
   7  57   0 708.307 425.664   1
   8 -57   0 3334.17 903.098   1
  -8 -57   0 3071.30 809.348   1
   8  57   0 2365.29 724.979   1
   8  57   0 2891.28 754.394   1
  -8  57   0 3054.10 1263.56   1
   8 -57   0 3006.60 1299.37   1
  -8 -57   0 2606.11 1216.14   1
  -9 -57   0 730.429 627.205   1
  -9  57   0 696.656 410.305   1
  -9 -57   0 750.617 410.638   1
   9 -57   0 1190.94 577.025   1
   9 -57   0 233.494 409.265   1
  -9  57   0 1841.55 1001.69   1
   9  57   0 1026.06 419.279   1
   9  57   0 973.191 487.187   1
 -10  57   0 235.773 532.153   1
 -10 -57   0 1790.12 957.626   1
  10  57   0 2796.75 699.241   1
  10 -57   0 3342.94 958.702   1
  10  57   0 2898.40 820.514   1
  10 -57   0 3959.82 1390.75   1
 -10 -57   0 2685.75 691.738   1
 -10  57   0 2802.43 922.194   1
 -11  57   0-282.357 339.903   1
  11  57   0 487.283 368.469   1
 -11  57   0 695.661 715.581   1
 -11 -57   0 393.734 614.046   1
  11  57   0 959.555 558.161   1
 -11 -57   0 435.688 289.959   1
  11 -57   0-44.5715 335.231   1
  11 -57   0-193.276 451.092   1
  12 -57   0 3193.09 1179.62   1
 -12  57   0 2304.85 1165.97   1
  12 -57   0 4120.62 1078.11   1
 -12  57   0 349.417 433.261   1
 -13  57   0 297.142 611.921   1
  13 -57   0 813.665 658.709   1
  13 -57   0 1615.94 803.157   1
   0  58   0 10196.1 1754.57   1
   0  58   0 10420.8 1758.75   1
   0 -58   0 7844.23 2276.50   1
   0 -58   0 11851.0 1374.64   1
  -1  58   0 9934.66 1787.05   1
  -1 -58   0 9835.80 2621.86   1
   1 -58   0 12277.3 1430.04   1
   1  58   0 11554.1 1813.19   1
   1 -58   0 9128.81 2596.00   1
  -1 -58   0 12803.7 1410.61   1
  -1  58   0 11840.0 1912.11   1
   1  58   0 10819.9 1791.34   1
   2 -58   0 14873.6 3048.26   1
   2  58   0 14170.2 1943.34   1
  -2 -58   0 14088.7 3050.46   1
   2  58   0 14061.1 1992.64   1
  -2  58   0 16609.4 2455.83   1
  -2  58   0 15633.9 2194.37   1
  -2 -58   0 15609.0 1572.28   1
   2 -58   0 16809.8 1711.48   1
  -3  58   0 20403.1 2845.02   1
   3 -58   0 20794.2 1950.65   1
  -3  58   0 18702.7 2401.89   1
   3  58   0 18681.9 2275.70   1
   3 -58   0 18077.9 3315.57   1
  -3 -58   0 22229.5 1847.24   1
  -3 -58   0 16418.2 3204.33   1
   3  58   0 18890.8 2150.65   1
   4  58   0 22787.6 2523.58   1
   4  58   0 27893.2 2483.84   1
  -4  58   0 24899.5 2789.41   1
  -4 -58   0 27046.3 2010.11   1
   4 -58   0 21734.6 3751.52   1
  -4 -58   0 22677.3 3740.92   1
   4 -58   0 27458.0 2286.59   1
  -4  58   0 26767.4 3393.71   1
   5  58   0 11208.5 1674.08   1
  -5  58   0 12171.0 2381.08   1
  -5 -58   0 14050.5 1458.27   1
  -5  58   0 11111.3 1853.08   1
   5 -58   0 12969.7 2662.01   1
   5 -58   0 11695.4 1555.70   1
   5  58   0 11180.7 1749.69   1
  -5 -58   0 7923.66 2295.60   1
  -6  58   0 20505.3 2543.24   1
  -6 -58   0 11433.2 2742.46   1
  -6 -58   0 22884.7 1866.34   1
   6 -58   0 21865.2 2169.10   1
   6  58   0 23231.1 2307.47   1
   6 -58   0 17595.5 3148.47   1
  -6  58   0 16358.2 2862.53   1
   6  58   0 17171.2 2128.79   1
  -7  58   0 2499.27 900.939   1
   7  58   0 1903.70 706.397   1
   7 -58   0 3271.20 870.055   1
   7 -58   0 1025.34 843.968   1
  -7 -58   0 978.833 727.495   1
  -7 -58   0 2676.19 647.952   1
  -7  58   0 2894.81 1364.14   1
   7  58   0 2835.72 747.424   1
  -8  58   0 5108.13 1224.65   1
   8  58   0 4083.45 1037.38   1
  -8 -58   0 3360.65 1356.56   1
   8  58   0 4684.15 937.034   1
   8 -58   0 4095.11 1443.01   1
  -8 -58   0 4520.73 950.315   1
   9  58   0 3404.37 807.465   1
  -9  58   0 2115.15 893.632   1
   9  58   0 2302.74 742.362   1
   9 -58   0 4126.48 997.439   1
  -9  58   0 4208.87 1540.42   1
   9 -58   0-98.3654 532.546   1
  -9 -58   0 3075.99 1394.19   1
  -9 -58   0 2906.02 793.434   1
  10 -58   0 1663.99 960.418   1
 -10 -58   0 3535.94 833.438   1
 -10  58   0 218.972 432.864   1
  10 -58   0 3246.39 955.140   1
 -10  58   0 2687.02 1188.80   1
 -10 -58   0 2393.67 1247.00   1
  10  58   0 2950.03 695.527   1
  10  58   0 1617.96 612.169   1
  11 -58   0-852.162 855.256   1
  11 -58   0-300.964 405.749   1
 -11 -58   0-1111.81 1043.97   1
 -11  58   0-166.600 356.078   1
  11  58   0 9.51325 315.990   1
 -11 -58   0 364.619 400.603   1
  11  58   0 612.745 379.280   1
  12 -58   0 2608.91 1267.17   1
 -12  58   0-94.2337 343.602   1
  12 -58   0 1809.52 799.212   1
 -12  58   0-335.011 858.778   1
   0  59   0-87.9152 196.687   1
   0  59   0 338.859 398.216   1
   0 -59   0 265.575 295.095   1
   0 -59   0 162.487 519.698   1
  -1 -59   0 215.516 201.483   1
   1  59   0-600.946 492.305   1
   1  59   0 46.4294 307.498   1
  -1  59   0 88.7353 336.275   1
   1 -59   0-79.8384 576.224   1
   1 -59   0 336.233 341.536   1
  -1  59   0 366.769 419.341   1
  -1 -59   0-623.823 826.527   1
   2 -59   0 413.483 610.310   1
   2 -59   0 1816.46 550.469   1
  -2  59   0 1838.45 766.536   1
   2  59   0 523.208 412.331   1
  -2  59   0 1910.20 833.211   1
  -2 -59   0 609.313 649.310   1
   2  59   0 1700.81 680.062   1
  -2 -59   0 1771.20 515.218   1
   3  59   0 254.296 197.460   1
   3 -59   0 482.626 712.892   1
   3 -59   0 777.630 410.213   1
  -3  59   0 550.269 570.468   1
  -3 -59   0 941.640 364.864   1
  -3  59   0 739.426 491.397   1
   3  59   0 947.223 502.298   1
  -3 -59   0 1173.25 884.473   1
   4  59   0 1207.34 614.615   1
   4 -59   0 542.946 529.678   1
   4 -59   0 1393.33 468.590   1
  -4  59   0 273.250 327.800   1
  -4 -59   0 51.0929 576.205   1
  -4 -59   0 880.517 354.852   1
  -4  59   0 952.448 565.674   1
   4  59   0 1448.93 620.964   1
   5 -59   0 672.695 396.851   1
  -5 -59   0 597.976 318.663   1
  -5  59   0 724.556 507.952   1
   5  59   0 695.640 416.638   1
  -5 -59   0 1146.29 1081.41   1
  -5  59   0-689.649 777.090   1
   5 -59   0 589.581 619.087   1
   5  59   0 219.000 209.931   1
   6  59   0-53.6131 234.197   1
   6 -59   0 546.291 863.768   1
   6 -59   0 804.077 431.022   1
  -6  59   0 732.444 814.790   1
   6  59   0 556.233 368.984   1
  -6 -59   0 794.716 361.896   1
  -6  59   0 375.987 250.119   1
  -6 -59   0 317.668 562.382   1
   7  59   0 902.191 486.911   1
  -7 -59   0 1577.45 1136.78   1
   7  59   0 1364.89 516.774   1
   7 -59   0 1820.85 665.731   1
  -8  59   0 491.768 400.289   1
  -8  59   0 520.999 798.842   1
  -8 -59   0 466.565 523.589   1
   8  59   0 417.727 374.002   1
  -8 -59   0 75.8816 245.352   1
   8  59   0 10.2484 270.632   1
   8 -59   0-184.502 345.236   1
   8 -59   0 309.603 329.261   1
   9 -59   0 3390.93 934.713   1
   9 -59   0 3659.02 1331.27   1
   9  59   0 2306.03 648.905   1
  -9  59   0 1514.46 694.472   1
  -9 -59   0 546.519 840.198   1
  -9  59   0 2093.50 1169.48   1
  -9 -59   0 2568.03 714.208   1
   9  59   0 3026.40 860.115   1
  10 -59   0 53.0795 192.910   1
  10  59   0-159.878 300.373   1
 -10 -59   0 485.373 373.630   1
  10  59   0-467.401 452.557   1
  10 -59   0 566.874 707.680   1
 -10 -59   0-1492.23 1132.12   1
 -10  59   0 578.430 533.367   1
 -10  59   0-1461.01 1112.27   1
 -11  59   0 816.008 999.982   1
 -11 -59   0 1695.60 731.177   1
  11  59   0 1526.49 685.986   1
  11 -59   0 513.139 469.254   1
  11 -59   0 645.780 693.630   1
 -11  59   0-108.331 321.503   1
 -12  59   0-512.306 447.084   1
  12 -59   0 103.369 507.980   1
 -12  59   0 539.467 878.746   1
  12 -59   0 754.131 571.659   1
   0  60   0 6656.74 1371.92   1
   0 -60   0 3834.31 1507.68   1
   0  60   0 7126.01 1496.15   1
   0 -60   0 9251.84 1222.78   1
   1 -60   0 586.674 910.693   1
  -1 -60   0 160.086 149.900   1
   1 -60   0 169.796 189.553   1
  -1  60   0 161.707 260.463   1
  -1 -60   0-987.501 1050.61   1
   1  60   0-173.687 301.639   1
   1  60   0 126.555 156.763   1
  -1  60   0 12.8668 400.044   1
  -2  60   0 64.5731 210.354   1
   2 -60   0 604.325 347.577   1
  -2 -60   0 108.246 148.240   1
  -2  60   0 204.636 483.492   1
  -2 -60   0 997.218 918.947   1
   2  60   0 336.740 359.048   1
   2  60   0 258.238 347.515   1
   2 -60   0 209.093 869.945   1
  -3 -60   0 2821.52 1414.32   1
   3 -60   0 3935.56 849.219   1
  -3  60   0 2559.62 1044.42   1
   3  60   0 2175.50 805.155   1
  -3 -60   0 3009.88 689.585   1
  -3  60   0 3341.30 1028.23   1
   3  60   0 2347.32 827.059   1
   3 -60   0 3337.07 1575.79   1
   4 -60   0 249.622 461.995   1
   4  60   0 91.9297 250.841   1
  -4 -60   0-51.9467 591.905   1
   4  60   0-220.055 272.492   1
  -4 -60   0 175.345 223.180   1
   4 -60   0-23.5703 163.202   1
  -4  60   0 458.697 444.436   1
  -4  60   0-377.668 388.197   1
   5 -60   0 246.333 143.726   1
  -5  60   0 117.837 305.632   1
  -5  60   0-108.351 553.185   1
  -5 -60   0 245.273 241.168   1
   5  60   0 196.751 253.270   1
  -5 -60   0 152.370 398.687   1
   5 -60   0 71.5581 409.891   1
   5  60   0 313.294 355.572   1
   6  60   0 5694.88 1148.70   1
   6  60   0 5421.86 1225.57   1
  -6  60   0 5042.91 1642.78   1
  -6 -60   0 6012.85 988.317   1
   6 -60   0 5208.80 1015.05   1
  -6  60   0 5469.95 1325.39   1
   6 -60   0 3310.61 1494.64   1
  -6 -60   0 3893.34 1594.09   1
  -7  60   0 233.919 274.978   1
   7 -60   0 174.790 732.813   1
   7  60   0-583.913 506.761   1
  -7  60   0 619.323 752.738   1
   7  60   0 92.9963 152.703   1
  -7 -60   0-821.886 745.274   1
   8 -60   0 601.068 613.050   1
  -8 -60   0 910.586 766.560   1
   8  60   0 483.266 385.693   1
   8 -60   0 1210.18 532.620   1
  -8 -60   0 750.031 386.084   1
   8  60   0 1284.75 537.564   1
  -8  60   0 847.312 842.449   1
  -8  60   0 1314.22 687.096   1
   9 -60   0-474.543 991.494   1
  -9 -60   0 1473.30 927.804   1
   9  60   0-20.5349 260.505   1
   9  60   0 943.544 496.552   1
  -9  60   0 302.342 448.218   1
  -9 -60   0 452.364 285.604   1
  -9  60   0 1297.19 811.298   1
   9 -60   0 716.033 495.773   1
 -10 -60   0 68.4995 620.445   1
  10 -60   0 1833.30 991.865   1
  10 -60   0 1558.87 703.571   1
  10  60   0 1186.67 583.947   1
 -10 -60   0 670.763 388.164   1
 -10  60   0-423.307 510.615   1
 -10  60   0-94.4053 463.188   1
  10  60   0 328.341 354.234   1
 -11  60   0 389.632 398.694   1
  11 -60   0 289.845 414.527   1
 -11  60   0 1581.87 1187.74   1
  11 -60   0-1069.47 822.173   1
   0 -61   0 82.4859 369.946   1
   0 -61   0 65.9195 207.407   1
   0  61   0-25.7825 199.411   1
   0  61   0-86.2564 259.134   1
   1 -61   0 163.905 257.875   1
   1 -61   0-350.520 666.123   1
   1  61   0-164.708 307.200   1
  -1  61   0-187.376 275.344   1
  -1 -61   0-207.394 247.268   1
  -1  61   0 481.417 412.038   1
  -1 -61   0 693.501 765.473   1
   1  61   0 383.511 429.473   1
   2  61   0 76.0849 353.282   1
  -2 -61   0 27.4583 576.883   1
  -2 -61   0 102.894 136.748   1
   2 -61   0 419.582 967.581   1
   2 -61   0-14.2851 214.406   1
  -2  61   0-156.808 304.253   1
   2  61   0 85.8127 288.756   1
  -2  61   0-14.4965 196.147   1
   3  61   0-162.824 307.957   1
   3  61   0-131.079 218.280   1
  -3 -61   0 25.2773 126.482   1
   3 -61   0-44.9695 221.572   1
  -3  61   0-472.750 527.575   1
  -3 -61   0 294.129 826.409   1
   3 -61   0 51.5166 549.628   1
  -3  61   0 117.887 245.509   1
  -4 -61   0 177.046 246.130   1
   4  61   0 139.510 235.905   1
  -4  61   0-13.2032 240.352   1
   4 -61   0-110.111 269.976   1
   4 -61   0 324.471 495.386   1
   4  61   0 289.911 257.376   1
  -4 -61   0 1050.48 1187.10   1
  -4  61   0 269.994 500.235   1
   5 -61   0 695.887 378.655   1
   5  61   0 37.8761 263.625   1
   5  61   0 457.173 311.631   1
  -5  61   0 492.237 410.638   1
  -5 -61   0 1190.28 1101.30   1
  -5 -61   0 554.164 259.359   1
   5 -61   0-192.960 901.079   1
  -5  61   0 635.808 519.880   1
   6  61   0 1193.31 590.451   1
  -6 -61   0 815.710 704.877   1
  -6 -61   0 1261.32 457.195   1
   6  61   0 928.277 562.712   1
   7  61   0 630.027 480.393   1
  -7  61   0 39.4449 363.130   1
   7 -61   0 73.4995 231.918   1
   7 -61   0-1413.78 805.042   1
  -7 -61   0-346.529 677.744   1
  -7  61   0-472.767 579.880   1
   7  61   0 16.5624 245.101   1
   8 -61   0-125.807 291.919   1
  -8  61   0 141.957 318.322   1
   8  61   0-126.462 288.932   1
  -8  61   0 499.137 617.141   1
  -8 -61   0-208.096 353.558   1
  -8 -61   0-1055.48 1279.82   1
   8 -61   0-607.443 828.109   1
   8  61   0 75.2928 247.280   1
   9  61   0 1724.72 520.347   1
  -9  61   0 433.322 490.029   1
  -9 -61   0 336.110 603.812   1
   9  61   0 1169.08 646.841   1
   9 -61   0 488.259 462.597   1
   9 -61   0 439.681 637.298   1
  -9  61   0 1479.52 933.047   1
  -9 -61   0 1006.47 447.694   1
 -10  61   0 264.501 489.631   1
  10  61   0 2018.26 846.044   1
  10 -61   0 1003.63 850.179   1
 -10  61   0 212.458 559.934   1
  10 -61   0 879.853 560.120   1
  11 -61   0-938.348 622.794   1
 -11  61   0 444.551 889.683   1
  11 -61   0 439.654 529.303   1
 -11  61   0-49.2723 306.384   1
   0 -62   0 286.198 237.518   1
   0  62   0 534.532 449.848   1
   0 -62   0 992.664 1004.77   1
   0  62   0 497.726 506.241   1
   1  62   0 4214.57 1109.30   1
  -1 -62   0 4639.94 872.334   1
  -1 -62   0 2462.60 1373.50   1
  -1  62   0 4216.16 1190.43   1
   1 -62   0 4977.73 958.966   1
   1  62   0 4812.81 1203.44   1
   1 -62   0 3671.32 1683.40   1
  -1  62   0 3961.97 1120.91   1
   2  62   0 421.473 534.807   1
   2  62   0-290.605 293.099   1
   2 -62   0 1166.46 1061.29   1
  -2 -62   0 64.5934 105.382   1
  -2  62   0-396.352 400.155   1
  -2  62   0 545.831 527.647   1
  -2 -62   0 249.825 751.245   1
   2 -62   0 100.133 168.677   1
  -3  62   0 677.622 503.235   1
  -3 -62   0 657.420 307.010   1
   3 -62   0 661.464 340.908   1
  -3 -62   0 544.798 705.857   1
   3 -62   0 1067.66 985.817   1
   3  62   0 1045.34 637.906   1
   3  62   0 636.324 451.753   1
  -3  62   0 280.998 271.511   1
   4  62   0 484.868 405.557   1
   4 -62   0 454.209 559.108   1
   4  62   0 493.274 372.062   1
  -4  62   0-40.0576 428.013   1
  -4 -62   0 694.970 1000.24   1
  -4  62   0 267.014 529.552   1
  -4 -62   0 357.859 260.256   1
   4 -62   0 141.525 211.767   1
   5  62   0 5220.09 1130.60   1
  -5 -62   0 6081.57 997.218   1
  -5  62   0 3770.11 1116.98   1
   5  62   0 5756.17 1336.12   1
   5 -62   0 6521.05 1135.57   1
  -5  62   0 3334.97 1318.26   1
   5 -62   0 3675.45 1596.31   1
  -5 -62   0 3057.63 1473.45   1
   6  62   0 1318.34 575.983   1
   6 -62   0 788.145 813.151   1
  -6  62   0 731.799 723.281   1
   6 -62   0 1734.97 647.866   1
  -6 -62   0 1515.35 499.899   1
   6  62   0 724.019 545.608   1
  -6  62   0 644.394 568.804   1
  -6 -62   0 1391.18 961.194   1
   7 -62   0 8299.67 2153.91   1
   7  62   0 8004.25 1290.47   1
  -7  62   0 8432.08 1609.12   1
  -7 -62   0 6326.55 1925.40   1
  -7  62   0 7726.56 2001.02   1
   7  62   0 5969.93 1249.77   1
   7 -62   0 7428.65 1313.81   1
  -8 -62   0 124.344 248.069   1
  -8 -62   0 247.968 623.633   1
   8  62   0-21.7560 306.202   1
   8 -62   0 125.846 264.975   1
  -8  62   0-234.993 270.133   1
   8 -62   0-338.774 639.825   1
  -8  62   0 1017.63 694.435   1
   8  62   0 829.421 430.820   1
   9  62   0 3215.87 853.596   1
  -9  62   0 412.585 413.870   1
  -9 -62   0 4050.65 880.949   1
   9 -62   0 5808.60 1177.66   1
   9  62   0 4408.63 933.712   1
  -9 -62   0 4831.23 1606.07   1
   9 -62   0 3232.15 1203.23   1
  -9  62   0 3210.56 1319.79   1
  10 -62   0-1111.24 925.320   1
 -10  62   0 430.041 426.943   1
  10 -62   0 222.429 273.292   1
 -10  62   0-613.813 1044.65   1
   0  63   0-209.331 260.995   1
   0  63   0-487.586 476.343   1
   0 -63   0-1170.51 1183.79   1
   0 -63   0-93.9753 273.545   1
  -1 -63   0 254.557 507.529   1
  -1  63   0 226.179 410.600   1
   1  63   0 663.509 458.120   1
  -1 -63   0 595.583 346.916   1
   1 -63   0 1036.09 436.430   1
   1 -63   0 1964.48 1179.77   1
   1  63   0 1002.19 615.802   1
  -1  63   0 534.363 368.969   1
   2  63   0 252.913 328.106   1
  -2  63   0 405.921 389.174   1
  -2 -63   0 647.262 744.536   1
  -2 -63   0 6.52141 160.335   1
   2 -63   0-93.8282 162.348   1
  -2  63   0 93.4882 332.424   1
   2  63   0-10.8681 395.714   1
   3  63   0 469.140 401.544   1
   3 -63   0 225.850 260.212   1
   3 -63   0-78.2485 441.397   1
  -3  63   0 464.180 499.056   1
  -3 -63   0 128.869 240.523   1
   3  63   0-688.253 529.839   1
  -3  63   0-26.8610 427.554   1
  -3 -63   0 825.958 1024.87   1
  -4 -63   0 51.6011 192.137   1
   4  63   0-78.1234 152.660   1
   4  63   0 192.638 412.673   1
   4 -63   0-357.096 597.993   1
   4 -63   0-142.743 279.238   1
  -4  63   0-229.511 372.989   1
  -4 -63   0 1112.65 1032.82   1
  -4  63   0-202.060 633.742   1
   5  63   0 341.310 346.703   1
  -5 -63   0 26.6383 960.277   1
  -5  63   0-379.894 447.771   1
  -5 -63   0 415.191 310.115   1
   5 -63   0 1141.29 959.773   1
   5  63   0 559.785 325.555   1
   6  63   0 768.392 443.359   1
  -6  63   0 57.4321 530.386   1
  -6 -63   0 132.359 161.483   1
   6 -63   0 2038.61 1345.95   1
   6 -63   0-305.109 376.405   1
   6  63   0 196.371 243.903   1
  -6 -63   0 1128.00 961.239   1
  -6  63   0-556.681 547.157   1
  -7 -63   0 2091.78 1188.38   1
   7 -63   0 2530.17 1226.88   1
   7  63   0 1281.57 499.915   1
  -7  63   0 1606.72 1026.24   1
   7 -63   0 2208.83 702.432   1
  -7  63   0 1914.63 839.830   1
   7  63   0 724.860 463.898   1
  -8  63   0 118.324 377.482   1
   8  63   0 973.652 480.768   1
   8 -63   0 173.794 187.590   1
   8  63   0 122.406 285.802   1
  -8 -63   0 195.903 148.824   1
   8 -63   0-21.0770 652.139   1
  -8  63   0 86.1851 362.858   1
  -8 -63   0-203.187 450.744   1
  -9  63   0-159.171 936.644   1
   9 -63   0 3801.95 1023.91   1
  -9  63   0-221.748 323.045   1
   9 -63   0 2777.07 1246.96   1
  10 -63   0-275.392 315.986   1
 -10  63   0 2881.79 1624.66   1
   0 -64   0 7791.47 1132.53   1
   0 -64   0 4573.19 1815.23   1
   0  64   0 6015.82 1349.15   1
   0  64   0 7040.66 1546.48   1
  -1 -64   0 11369.5 1390.69   1
   1 -64   0 10820.8 1352.37   1
   1  64   0 8388.59 1560.28   1
  -1  64   0 10331.0 1851.43   1
   1  64   0 8248.87 1627.21   1
  -1 -64   0 5790.28 2214.49   1
  -1  64   0 10790.7 1946.97   1
   1 -64   0 8387.45 2436.15   1
   2 -64   0 2330.17 669.915   1
  -2 -64   0 2279.22 643.216   1
   2 -64   0 1314.79 990.982   1
   2  64   0 1186.85 762.513   1
  -2  64   0 1422.03 727.490   1
   2  64   0 1830.37 699.862   1
  -2 -64   0 227.588 844.969   1
  -2  64   0 2163.33 848.910   1
   3 -64   0 10333.1 2485.30   1
  -3  64   0 9950.64 1763.89   1
   3 -64   0 11402.9 1484.21   1
  -3 -64   0 11499.5 1368.77   1
   3  64   0 8679.57 1656.30   1
  -3 -64   0 8367.04 2582.11   1
  -3  64   0 9943.73 2025.46   1
   3  64   0 10945.7 1605.54   1
  -4 -64   0 82.2567 840.141   1
   4  64   0 803.283 551.391   1
  -4 -64   0 1301.20 408.462   1
   4  64   0 1056.09 536.913   1
  -5 -64   0 4183.49 768.141   1
   5 -64   0 2476.66 705.475   1
   5  64   0 3363.98 960.334   1
  -5 -64   0 1379.48 773.747   1
   5 -64   0 1104.10 1027.57   1
  -5  64   0 1250.89 825.671   1
  -5  64   0 1919.95 771.692   1
   5  64   0 2082.87 792.760   1
   6 -64   0 1057.98 508.803   1
   6 -64   0 465.036 580.179   1
  -6 -64   0 640.892 692.246   1
  -6  64   0 1315.09 713.355   1
  -6 -64   0 1066.95 440.320   1
   6  64   0 1049.18 631.562   1
  -6  64   0 361.267 471.821   1
   6  64   0 349.807 268.990   1
  -7  64   0-54.1682 288.116   1
   7 -64   0 2422.90 1158.57   1
  -7  64   0 1494.17 780.110   1
   7  64   0 2750.84 874.396   1
   7 -64   0 4453.34 980.514   1
  -7 -64   0 1608.02 982.084   1
   7  64   0 4262.43 913.612   1
   8 -64   0-63.9175 726.734   1
  -8  64   0 93.0975 354.541   1
   8 -64   0 945.642 524.890   1
  -8 -64   0 861.252 420.212   1
   8  64   0 1209.71 559.878   1
  -8  64   0 278.539 452.985   1
  -9  64   0-527.907 660.431   1
   9 -64   0 7390.23 1959.21   1
   9 -64   0 7075.10 1344.98   1
  -9  64   0 1836.97 1045.70   1
   0  65   0-73.8323 315.638   1
   0 -65   0-232.482 222.103   1
   0 -65   0 394.464 861.841   1
   0  65   0 215.994 428.803   1
   1 -65   0 27.6056 827.293   1
  -1  65   0-40.8302 492.144   1
  -1 -65   0-128.600 281.760   1
   1  65   0 641.205 529.827   1
   1  65   0 160.509 326.615   1
  -1 -65   0-544.905 1081.35   1
   1 -65   0 287.517 220.467   1
  -1  65   0 146.785 317.734   1
   2  65   0 378.092 357.229   1
  -2  65   0-327.910 492.494   1
   2 -65   0-325.356 597.441   1
  -2 -65   0 1983.41 1386.20   1
   2  65   0 847.762 289.606   1
  -2  65   0-698.435 674.310   1
  -2 -65   0 1186.73 492.419   1
   2 -65   0 777.999 361.348   1
  -3 -65   0-113.977 731.819   1
  -3 -65   0-190.594 277.287   1
   3  65   0 368.652 394.650   1
   3  65   0 89.1779 258.339   1
  -4 -65   0-13.1272 170.171   1
   4  65   0 359.281 479.707   1
   4 -65   0 87.5140 213.448   1
  -4  65   0-165.106 325.187   1
   4 -65   0 975.408 989.862   1
   4  65   0 138.145 229.393   1
  -4  65   0-303.414 247.932   1
   5  65   0 99.1631 290.997   1
   5 -65   0 1320.34 1086.05   1
  -5  65   0-430.408 629.080   1
   5  65   0 97.3740 241.899   1
  -5  65   0-317.814 584.788   1
   5 -65   0 324.812 303.655   1
  -5 -65   0 152.889 202.027   1
  -5 -65   0-220.162 647.128   1
   6 -65   0 893.753 432.790   1
  -6  65   0 709.388 766.609   1
  -6  65   0-96.9677 242.069   1
  -6 -65   0 639.065 342.741   1
  -6 -65   0 1441.11 1320.96   1
   6 -65   0 1081.05 903.407   1
   6  65   0 782.515 486.292   1
   6  65   0 707.938 432.023   1
   7 -65   0-534.842 786.254   1
  -7  65   0 341.133 634.448   1
  -7  65   0 136.337 450.807   1
   7  65   0-566.399 654.161   1
   7  65   0-25.1486 231.459   1
  -7 -65   0-348.857 722.224   1
   7 -65   0 201.481 303.370   1
  -8  65   0-215.278 365.798   1
   8 -65   0 796.956 845.320   1
   8 -65   0 96.2778 262.287   1
  -8  65   0-85.2438 457.238   1
   0 -66   0 9871.24 2691.58   1
   0  66   0 15870.4 2164.79   1
   0  66   0 15739.9 2374.65   1
   0 -66   0 16830.6 1715.94   1
   1  66   0 44266.0 3864.53   1
  -1 -66   0 48485.4 2898.06   1
   1  66   0 45150.0 3626.44   1
  -1  66   0 41039.3 3617.93   1
   1 -66   0 49523.4 2949.41   1
  -1 -66   0 28818.5 4636.72   1
   1 -66   0 32714.7 4684.32   1
  -1  66   0 42990.5 3795.40   1
   2  66   0 13965.9 2120.30   1
  -2 -66   0 16273.0 1639.25   1
   2 -66   0 16357.7 1737.79   1
  -2 -66   0 11355.3 2817.81   1
   2  66   0 13124.5 1919.49   1
   3 -66   0 2118.89 642.889   1
   3  66   0 1003.97 657.329   1
  -3 -66   0 863.427 1149.38   1
  -3  66   0 2402.85 1039.78   1
   3 -66   0 1947.71 1351.24   1
   3  66   0 1661.40 654.503   1
  -3 -66   0 2877.70 702.712   1
  -3  66   0 1667.38 684.757   1
   4 -66   0 3002.12 746.115   1
  -4  66   0 4464.35 1316.53   1
  -4 -66   0 1753.66 1159.88   1
   4  66   0 3336.60 870.843   1
   4 -66   0 2609.25 1498.59   1
  -4 -66   0 3093.27 720.075   1
   4  66   0 3233.24 1057.59   1
  -4  66   0 3076.71 1048.01   1
  -5  66   0 3062.05 1152.51   1
   5 -66   0 7911.81 1335.41   1
   5 -66   0 1952.24 1304.94   1
  -5 -66   0 8276.81 1119.70   1
   5  66   0 5240.23 1271.05   1
   5  66   0 6505.65 1287.73   1
  -5 -66   0 4608.35 1795.15   1
  -6 -66   0 5218.64 2086.87   1
   6 -66   0 9050.83 1391.12   1
   6  66   0 7507.54 1498.39   1
  -6  66   0 5217.69 1574.08   1
  -6 -66   0 9161.72 1228.11   1
   6 -66   0 5249.64 1849.49   1
   6  66   0 6749.46 1306.32   1
   7 -66   0 4955.53 1129.72   1
  -7  66   0-82.7446 329.096   1
  -7  66   0 3662.32 1143.01   1
   7 -66   0 1824.81 1188.71   1
   0  67   0 628.309 457.105   1
   0 -67   0-181.368 210.562   1
   0  67   0 165.883 374.501   1
   1  67   0-13.6852 304.458   1
   1  67   0 343.427 376.000   1
  -1 -67   0 749.584 1245.97   1
  -1 -67   0 617.048 299.090   1
   2  67   0 228.593 560.939   1
   2  67   0 634.635 553.512   1
  -2 -67   0-702.765 801.344   1
  -2  67   0-85.2033 355.567   1
  -2 -67   0 377.419 267.466   1
   2 -67   0 359.650 277.646   1
  -2  67   0 139.638 453.553   1
   2 -67   0-952.255 833.645   1
  -3 -67   0 321.969 294.994   1
   3  67   0 432.116 349.806   1
   3  67   0 249.389 425.855   1
   3 -67   0-266.637 947.732   1
  -3  67   0 225.075 473.996   1
  -3  67   0-166.688 341.070   1
  -3 -67   0 1662.52 1218.74   1
   3 -67   0 389.503 218.489   1
  -4  67   0 1550.00 726.768   1
  -4 -67   0 1091.61 446.132   1
   4 -67   0 1276.47 553.180   1
   4  67   0 1162.72 582.690   1
  -4 -67   0 2988.91 1645.85   1
   4 -67   0 1887.13 1170.78   1
   4  67   0 1208.00 749.796   1
  -4  67   0 720.902 572.099   1
  -5 -67   0 283.040 938.013   1
  -5 -67   0 1691.86 502.515   1
   5 -67   0-849.240 787.615   1
   5  67   0 2805.32 1006.71   1
  -5  67   0 211.600 576.733   1
  -5  67   0-326.396 563.307   1
   5 -67   0 2319.18 681.138   1
   5  67   0 1371.18 572.846   1
  -6  67   0 321.159 588.133   1
   6 -67   0 459.084 403.982   1
   6 -67   0-118.196 640.858   1
  -6  67   0-324.724 566.386   1
  -7  67   0 4380.44 1788.60   1
  -1 -68   0 20506.8 3766.43   1
  -1  68   0 28734.4 3044.76   1
  -1 -68   0 31132.8 2319.76   1
   1  68   0 28497.8 3059.89   1
   1  68   0 29382.1 2950.05   1
  -1  68   0 30978.5 3330.54   1
   1 -68   0 38330.5 2621.82   1
  -2  68   0 4162.37 1213.32   1
  -2 -68   0 5702.30 1003.44   1
   2 -68   0 3271.44 1523.63   1
   2  68   0 3811.74 950.726   1
   2  68   0 4557.28 1266.86   1
  -2 -68   0 5082.15 2294.10   1
  -2  68   0 6195.71 1525.77   1
   2 -68   0 5706.20 1044.16   1
   3 -68   0 11144.5 1506.20   1
   3 -68   0 8299.09 2267.64   1
   3  68   0 7228.68 1326.51   1
   3  68   0 5047.33 1298.44   1
  -3  68   0 7676.60 1570.14   1
  -3  68   0-106.976 748.731   1
  -3 -68   0 12011.5 1380.68   1
  -3 -68   0 4274.25 1876.79   1
  -4 -68   0 5772.68 1001.05   1
   4  68   0 5131.09 1339.21   1
  -4  68   0 3526.98 1180.05   1
   4 -68   0 1358.57 1213.08   1
   4 -68   0 4131.89 1016.99   1
  -4  68   0-428.643 497.084   1
  -4 -68   0 1510.07 1450.56   1
   4  68   0 5312.37 1114.96   1
   5 -68   0 3648.85 1416.26   1
   5 -68   0 5328.22 1081.77   1
  -5  68   0 4013.19 1336.71   1
  -5  68   0 560.007 649.434   1
   0  69   0-283.427 419.123   1
   0 -69   0 185.029 307.019   1
   0  69   0 452.665 547.968   1
   1 -69   0 1793.66 1224.95   1
  -1  69   0-993.737 707.821   1
  -1 -69   0 961.755 904.114   1
   1 -69   0 630.023 423.674   1
   1  69   0-154.175 425.281   1
  -1  69   0 104.313 335.875   1
  -2 -69   0 810.588 422.341   1
  -2  69   0 1233.04 685.275   1
  -2  69   0 1382.88 810.269   1
   2 -69   0 495.578 982.873   1
   2 -69   0 1211.05 624.669   1
  -3  69   0 45.4874 375.996   1
   3 -69   0-239.877 260.421   1
   3 -69   0 2288.67 1563.20   1
  -3  69   0 345.618 562.030   1
   3  69   0 1943.61 751.261   1
   4 -69   0-273.891 306.978   1
   4 -69   0-1092.57 856.746   1
  -4  69   0-662.659 760.222   1
   1 -70   0 2090.24 660.842   1
  -1  70   0 6250.30 1540.49   1
 -21   0   1-488.581 562.758   1
 -21   0   1 187.184 289.404   1
  21   0  -1 127.389 424.186   1
 -20   0   1 307.113 234.319   1
  20   0  -1 21.8919 212.729   1
 -20   0   1-55.1731 213.206   1
  20   0  -1 224.703 322.497   1
  19   0  -1-69.0717 172.733   1
 -19   0   1 12.8572 117.996   1
 -19   0   1 163.982 358.226   1
  19   0  -1 20.6401 272.260   1
  18   0  -1 86.0284 209.401   1
 -18   0   1 195.168 494.637   1
 -18   0   1 42.1095 203.696   1
  18   0  -1 623.150 482.244   1
  17   0  -1 514.324 327.318   1
  17   0  -1 191.000 265.176   1
 -17   0   1 101.950 339.833   1
 -17   0   1-129.981 164.333   1
 -16   0   1 96.2583 139.931   1
  16   0  -1 91.0020 169.506   1
  16   0  -1 279.271 389.217   1
 -16   0   1 116.098 300.891   1
  15   0  -1-47.3682 186.134   1
 -15   0   1 20.0552 76.0702   1
  15   0  -1-29.2626 180.395   1
 -15   0   1 64.5841 150.143   1
 -14   0   1 9.39629 93.6596   1
  14   0  -1 422.855 432.048   1
  14   0  -1 5.65036 100.041   1
 -14   0   1-166.227 322.477   1
  13   0  -1 202.624 254.027   1
 -13   0   1 278.935 371.176   1
  12   0  -1 6.16075 83.6338   1
  12   0  -1-31.0053 119.314   1
 -12   0   1 243.002 241.968   1
 -12   0   1-33.0528 74.7513   1
 -11   0   1-96.5197 144.058   1
  11   0  -1-58.7575 95.6992   1
  11   0  -1-50.7758 60.7076   1
 -11   0   1-51.5938 113.282   1
 -10   0   1-39.3027 45.4306   1
  10   0  -1 76.7297 99.5736   1
  10   0  -1 136.626 163.559   1
 -10   0   1-26.6674 130.856   1
  -9   0   1-65.8115 127.561   1
   9   0  -1 29.6527 132.302   1
   9   0  -1-18.3983 126.681   1
  -9   0   1-17.9349 111.782   1
  -8   0   1 32.9509 37.1064   1
   8   0  -1 62.0429 77.7663   1
  -8   0   1-79.5474 184.874   1
   8   0  -1 32.6315 61.1451   1
  -7   0   1 46.3918 130.512   1
  -7   0   1-86.9731 97.3708   1
   7   0  -1 28.5241 66.1752   1
   7   0  -1 206.017 152.440   1
   6   0  -1 45.9337 52.0727   1
  -6   0   1-3.98601 68.0414   1
  -6   0   1-7.31463 61.3100   1
   6   0  -1-6.30792 61.5882   1
   5   0  -1 27.2565 38.6999   1
  -5   0   1-13.5293 42.3396   1
  -5   0   1 54.6201 79.5735   1
   5   0  -1-28.5332 61.4485   1
  -4   0   1 91.5225 89.8242   1
   4   0  -1 44.5823 40.5712   1
  -4   0   1-5.32075 50.4272   1
   4   0  -1 64.8651 62.9474   1
  -3   0   1 48.6870 99.8368   1
   3   0  -1 10.0057 31.4512   1
  -3   0   1-1.43509 48.2583   1
   3   0  -1 68.4975 78.4928   1
  -2   0   1-1.09080 24.1221   1
   2   0  -1 24.7353 38.4236   1
  -2   0   1 20.1511 35.2532   1
   2   0  -1-42.6949 49.5342   1
   1   0  -1 35.0023 33.9142   1
  -1   0   1 13.0270 31.8736   1
  -1   0   1-21.9892 36.6591   1
   1   0  -1 63.8044 58.9158   1
  -1   0  -1 13.3775 16.7218   1
  -1   0  -1 24.6005 29.2913   1
   1   0   1 3.03246 11.5141   1
   1   0   1 30.0037 23.1177   1
   2   0   1 25.6493 31.3152   1
   2   0   1 44.4702 44.2474   1
  -2   0  -1 40.9963 45.2211   1
  -2   0  -1-13.1044 22.8101   1
   3   0   1 29.5525 49.4042   1
   3   0   1-32.1343 22.8774   1
  -3   0  -1 50.7288 82.0210   1
  -3   0  -1 65.5346 61.0549   1
  -4   0  -1-28.8257 57.3320   1
   4   0   1 8.01631 36.1994   1
  -4   0  -1 33.1725 50.1090   1
   4   0   1-17.6351 37.9667   1
   5   0   1 10.4829 29.7926   1
   5   0   1 37.1041 69.7113   1
  -5   0  -1 17.4877 58.1626   1
  -5   0  -1-86.8352 80.2168   1
   6   0   1 2.50435 36.7022   1
  -6   0  -1-6.89075 112.639   1
  -6   0  -1 12.7144 26.4399   1
   6   0   1 50.0119 41.1090   1
  -7   0  -1-75.1074 118.500   1
   7   0   1-44.6095 79.2932   1
   7   0   1-64.1174 97.1258   1
  -7   0  -1 4.98627 61.1946   1
   8   0   1-6.62391 60.9784   1
  -8   0  -1 14.3148 36.5950   1
   8   0   1-107.274 94.4789   1
  -8   0  -1-35.2580 112.573   1
   9   0   1-48.1690 65.0619   1
   9   0   1-188.244 200.610   1
  -9   0  -1-25.9582 76.2545   1
  -9   0  -1 94.6810 139.197   1
  10   0   1-61.3698 103.365   1
 -10   0  -1-25.4599 49.3750   1
  10   0   1 20.6555 93.7935   1
 -10   0  -1 129.674 169.840   1
 -11   0  -1-15.4808 198.887   1
  11   0   1-58.5658 137.185   1
 -11   0  -1-12.0750 70.0864   1
  11   0   1 49.1899 125.383   1
 -12   0  -1-83.7429 178.426   1
  12   0   1 38.8360 159.481   1
  12   0   1-92.0441 145.929   1
 -12   0  -1-43.0048 202.128   1
 -13   0  -1 43.5534 257.508   1
 -13   0  -1-183.103 194.951   1
  13   0   1 517.124 453.415   1
  13   0   1-108.786 122.952   1
 -14   0  -1-42.0703 163.070   1
 -14   0  -1-183.450 316.392   1
  14   0   1 129.322 272.269   1
  14   0   1-240.411 294.287   1
  15   0   1 26.4265 212.872   1
 -15   0  -1-132.287 252.917   1
 -15   0  -1-28.8168 150.772   1
  15   0   1-36.2395 74.3152   1
 -16   0  -1 31.1552 189.989   1
 -16   0  -1-213.212 348.611   1
  16   0   1-76.9542 151.912   1
 -17   0  -1 14.7440 175.893   1
  17   0   1 10.4817 222.185   1
 -17   0  -1-6.89431 167.410   1
  18   0   1 328.359 272.066   1
 -18   0  -1 85.6053 215.924   1
 -18   0  -1-325.981 488.614   1
  18   0   1-102.001 279.525   1
  19   0   1-146.394 323.621   1
  20   0   1 899.443 676.426   1
 -20   0  -1-467.936 744.310   1
  20   0   1 500.122 456.128   1
 -20   0  -1-283.326 340.226   1
 -21   0  -1 492.574 454.309   1
  21   0   1 41.6942 334.899   1
 -21   0  -1-635.307 772.510   1
  21   0   1 103.397 180.962   1
 -21   1   1 2688.29 685.103   1
 -21   1   1 551.504 539.411   1
 -21  -1   1 2619.62 688.812   1
  21   1  -1 2739.05 889.047   1
 -21  -1   1 3094.34 1179.79   1
  21  -1  -1 1896.30 727.517   1
 -20  -1   1 1616.28 906.571   1
 -20   1   1 1878.58 505.147   1
  20  -1  -1 2387.03 798.244   1
  20   1  -1 1205.99 481.409   1
  20  -1  -1 1846.98 562.097   1
  20   1  -1 1213.90 583.724   1
 -20  -1   1 1893.19 558.763   1
 -20   1   1 1647.21 813.841   1
  19  -1  -1 76.4399 134.245   1
  19   1  -1 27.5657 107.660   1
 -19   1   1-655.220 659.392   1
 -19   1   1 63.6911 167.404   1
  19   1  -1 152.923 301.185   1
 -19  -1   1 188.576 225.422   1
 -19  -1   1-29.1826 369.417   1
  19  -1  -1 292.181 183.986   1
  18  -1  -1 2001.77 725.496   1
 -18  -1   1 1784.25 526.385   1
 -18   1   1 1424.80 775.466   1
  18  -1  -1 2142.04 607.436   1
  18   1  -1 1773.68 555.507   1
 -18   1   1 2084.86 559.317   1
 -18  -1   1 1840.82 857.963   1
  18   1  -1 2057.85 759.276   1
  17   1  -1 980.828 425.995   1
 -17  -1   1 1045.67 570.133   1
 -17   1   1 1409.21 459.548   1
  17  -1  -1 1067.24 434.242   1
  17  -1  -1 1170.32 527.037   1
 -17   1   1 1343.21 662.732   1
  17   1  -1 736.462 392.106   1
 -17  -1   1 919.022 363.725   1
 -16   1   1 546.253 491.462   1
 -16  -1   1 829.639 483.023   1
 -16   1   1 927.378 329.199   1
  16  -1  -1 615.814 314.567   1
 -16  -1   1 901.008 340.678   1
  16  -1  -1 583.848 439.636   1
  16   1  -1 508.333 334.998   1
  16   1  -1 743.211 348.134   1
  15   1  -1 1759.07 645.721   1
  15  -1  -1 336.930 201.586   1
 -15   1   1 506.049 418.712   1
 -15  -1   1 492.612 228.141   1
 -15  -1   1 863.586 591.130   1
  15   1  -1 363.061 236.070   1
  15  -1  -1 660.823 378.065   1
 -15   1   1 646.818 324.076   1
 -14   1   1 5357.73 1165.16   1
  14   1  -1 5266.61 978.850   1
 -14   1   1 9346.07 1561.75   1
 -14  -1   1 5932.77 1041.73   1
 -14  -1   1 5095.31 1079.45   1
  14  -1  -1 5855.83 1048.33   1
  14  -1  -1 9428.99 1326.76   1
  13   1  -1 1113.44 449.830   1
 -13   1   1 680.174 383.906   1
  13  -1  -1 939.555 404.907   1
 -13  -1   1 979.527 521.518   1
  12   1  -1 1742.68 828.042   1
  12   1  -1 944.942 341.188   1
  12  -1  -1 1257.92 448.955   1
  12  -1  -1 1131.48 592.500   1
 -12   1   1 1368.22 430.515   1
 -12  -1   1 976.465 314.222   1
 -12  -1   1 920.924 679.722   1
 -12   1   1 1043.36 471.491   1
  11   1  -1 813.208 324.789   1
  11   1  -1 648.458 272.769   1
  11  -1  -1 514.390 261.753   1
 -11  -1   1 585.287 317.693   1
 -11   1   1 755.930 283.189   1
  11  -1  -1 989.255 368.473   1
 -11  -1   1 813.830 279.324   1
 -11   1   1 842.498 370.959   1
 -10   1   1 434.976 304.998   1
 -10  -1   1 322.114 166.932   1
  10   1  -1 189.145 159.237   1
  10   1  -1 500.399 253.748   1
  10  -1  -1 267.542 202.270   1
 -10   1   1 566.110 248.054   1
  10  -1  -1 484.284 258.255   1
 -10  -1   1 342.770 216.958   1
   9  -1  -1 650.291 278.646   1
  -9   1   1 659.112 240.980   1
  -9   1   1 554.291 322.815   1
   9  -1  -1 713.582 279.177   1
   9   1  -1 732.452 283.092   1
   9   1  -1 575.829 256.598   1
  -9  -1   1 569.097 308.270   1
  -9  -1   1 612.554 231.397   1
   8   1  -1 1822.10 445.327   1
  -8  -1   1 1631.49 467.130   1
  -8  -1   1 1777.83 359.856   1
  -8   1   1 2004.71 509.956   1
  -8   1   1 1873.38 382.114   1
   8   1  -1 1892.81 430.524   1
   8  -1  -1 1785.25 434.864   1
   8  -1  -1 2339.68 487.971   1
   7  -1  -1 2176.36 455.954   1
  -7  -1   1 2270.28 519.411   1
  -7   1   1 2466.27 552.819   1
   7   1  -1 2478.85 459.598   1
  -7  -1   1 2901.29 433.346   1
   7  -1  -1 2394.26 473.322   1
  -7   1   1 2666.46 439.087   1
   7   1  -1 2685.36 490.602   1
   6   1  -1 37.8549 83.8832   1
   6  -1  -1-98.8820 106.943   1
  -6   1   1 66.7256 104.096   1
  -6   1   1-32.7745 67.8898   1
   6  -1  -1 6.40325 85.7561   1
  -6  -1   1 28.2056 35.4508   1
  -6  -1   1 49.0781 126.318   1
   6   1  -1 30.2304 58.4597   1
  -5   1   1 1209.70 261.346   1
   5  -1  -1 1114.73 276.982   1
   5   1  -1 1249.46 298.707   1
   5   1  -1 1228.18 281.107   1
   5  -1  -1 1366.47 308.571   1
  -5  -1   1 1210.83 251.576   1
  -5   1   1 844.337 279.493   1
  -5  -1   1 902.759 285.640   1
   4   1  -1 3419.11 435.026   1
  -4   1   1 3811.06 544.433   1
   4  -1  -1 3799.28 486.092   1
  -4  -1   1 3268.42 461.840   1
  -4  -1   1 3421.32 389.104   1
   4   1  -1 3626.87 426.899   1
   4  -1  -1 3216.61 436.135   1
  -4   1   1 3258.31 394.589   1
   3  -1  -1 836.863 220.711   1
   3   1  -1 916.594 188.119   1
  -3   1   1 1142.82 219.822   1
  -3  -1   1 642.846 185.014   1
  -3   1   1 781.122 225.950   1
  -3  -1   1 980.405 181.790   1
   3  -1  -1 915.878 221.893   1
   3   1  -1 852.592 203.051   1
   2  -1  -1 15989.1 841.810   1
  -2  -1   1 14935.1 602.907   1
   2  -1  -1 14978.0 741.746   1
  -2   1   1 15309.2 712.247   1
   2   1  -1 14989.5 651.145   1
  -2   1   1 14894.1 878.459   1
   2   1  -1 15374.8 711.441   1
  -2  -1   1 14823.9 750.146   1
   1   1  -1 3132.92 250.323   1
  -1   1   1 3055.70 275.879   1
  -1  -1   1 3329.62 224.587   1
  -1   1   1 3257.51 389.320   1
  -1  -1   1 3253.66 276.197   1
   1  -1  -1 3152.61 289.174   1
   1  -1  -1 3328.47 362.840   1
   1   1  -1 3382.68 242.401   1
  -1  -1  -1 1142.13 109.331   1
   1   1   1 1100.20 111.547   1
  -1  -1  -1 1150.43 160.119   1
   1   1   1 1180.10 133.956   1
  -2   1  -1 44352.7 1039.25   1
   2   1   1 41740.3 834.719   1
   2   1   1 45536.1 906.054   1
   2  -1   1 42533.7 895.469   1
  -2  -1  -1 43541.2 979.120   1
  -2  -1  -1 43829.9 966.507   1
   2  -1   1 46158.2 924.511   1
  -2   1  -1 43206.9 842.059   1
   3  -1   1 3352.48 318.734   1
   3   1   1 3652.65 318.474   1
  -3  -1  -1 3043.42 289.935   1
  -3   1  -1 3271.06 290.685   1
  -3  -1  -1 3419.21 348.616   1
  -3   1  -1 3083.51 350.887   1
   3   1   1 3246.09 302.721   1
   3  -1   1 3303.08 315.142   1
  -4   1  -1 325.130 100.618   1
   4   1   1 330.153 120.707   1
  -4   1  -1 193.188 118.003   1
   4   1   1 279.691 112.985   1
   4  -1   1 259.473 106.610   1
   4  -1   1 304.136 120.028   1
  -4  -1  -1 421.200 149.188   1
  -4  -1  -1 230.566 98.8865   1
  -5   1  -1 7472.41 735.901   1
   5  -1   1 7991.73 664.721   1
   5   1   1 7551.27 612.129   1
   5  -1   1 7115.11 614.306   1
  -5   1  -1 7307.81 571.363   1
   5   1   1 7523.03 615.928   1
  -5  -1  -1 7665.11 715.186   1
  -5  -1  -1 7582.69 580.354   1
   6   1   1 16059.4 1012.71   1
   6  -1   1 17061.3 1050.27   1
  -6   1  -1 14887.6 1176.58   1
  -6   1  -1 16385.8 933.138   1
   6  -1   1 15334.4 1034.95   1
  -6  -1  -1 15565.0 917.926   1
   6   1   1 15862.0 981.462   1
  -6  -1  -1 14873.6 1131.96   1
  -7   1  -1 31478.3 1404.68   1
  -7   1  -1 29885.9 1837.87   1
  -7  -1  -1 28830.9 1733.15   1
   7  -1   1 30932.0 1624.37   1
  -7  -1  -1 31533.1 1423.01   1
   7   1   1 31088.0 1497.62   1
   7  -1   1 31521.4 1537.00   1
   7   1   1 30812.3 1551.75   1
   8   1   1 8289.22 809.002   1
  -8   1  -1 9366.12 810.978   1
   8  -1   1 7681.08 869.647   1
  -8   1  -1 7774.02 1028.06   1
   8   1   1 8033.49 854.235   1
  -8  -1  -1 8879.14 803.579   1
   8  -1   1 7918.22 828.664   1
  -8  -1  -1 7820.83 988.534   1
   9  -1   1 1502.09 362.154   1
  -9   1  -1 1512.52 336.299   1
  -9  -1  -1 1789.76 384.221   1
   9   1   1 1909.35 453.596   1
  -9  -1  -1 1695.13 494.235   1
   9   1   1 1455.96 371.611   1
   9  -1   1 1581.91 418.133   1
  -9   1  -1 1833.13 536.743   1
  10  -1   1 20271.3 1454.52   1
  10   1   1 19448.5 1554.54   1
 -10  -1  -1 19285.9 1803.09   1
 -10   1  -1 20194.9 1363.62   1
  10   1   1 20127.4 1424.12   1
  10  -1   1 19613.0 1611.71   1
 -10   1  -1 19381.6 1843.98   1
 -10  -1  -1 19761.7 1332.39   1
  11  -1   1 916.591 335.904   1
  11  -1   1 780.024 307.635   1
 -11   1  -1 731.236 428.512   1
  11   1   1 686.049 282.841   1
 -11  -1  -1 707.839 298.467   1
 -11  -1  -1 889.563 403.329   1
 -11   1  -1 888.688 298.292   1
  11   1   1 861.106 374.194   1
  12   1   1 4248.58 821.257   1
 -12   1  -1 3773.37 917.997   1
  12  -1   1 4287.06 723.740   1
 -12  -1  -1 4227.34 672.712   1
 -12   1  -1 4456.81 698.866   1
  12   1   1 4245.08 698.163   1
 -12  -1  -1 4471.74 982.273   1
  12  -1   1 4295.77 858.619   1
  13  -1   1 13602.8 1578.18   1
 -13  -1  -1 13435.0 1288.16   1
 -13   1  -1 13368.0 1275.55   1
 -13  -1  -1 13037.5 1768.98   1
  13   1   1 12693.0 1286.84   1
  13   1   1 13485.3 1550.10   1
  13  -1   1 11140.0 1246.53   1
 -13   1  -1 11018.1 1677.88   1
  14   1   1 2456.11 612.267   1
 -14   1  -1 3173.98 929.257   1
 -14   1  -1 2989.58 628.818   1
 -14  -1  -1 3635.35 691.208   1
 -14  -1  -1 3954.31 1032.63   1
  14  -1   1 2983.10 643.115   1
  14   1   1 3449.61 818.341   1
  14  -1   1 3776.78 840.128   1
  15  -1   1-53.5857 156.730   1
 -15   1  -1 171.659 333.053   1
  15  -1   1 84.7546 216.421   1
  15   1   1 95.5152 192.366   1
 -15  -1  -1 352.949 312.293   1
  15   1   1-12.0546 75.8646   1
 -15   1  -1 74.0293 141.315   1
 -15  -1  -1 76.0179 110.217   1
 -16   1  -1 3386.60 691.139   1
 -16  -1  -1 3283.40 1057.42   1
  16  -1   1 2991.15 670.200   1
  16   1   1 2891.79 817.937   1
 -16   1  -1 3434.20 1068.33   1
 -16  -1  -1 2979.46 679.053   1
  16  -1   1 3910.21 981.519   1
 -17   1  -1 478.686 269.445   1
  17   1   1 175.621 296.852   1
  17  -1   1 722.358 501.840   1
 -17   1  -1 256.929 466.142   1
 -17  -1  -1 634.082 431.519   1
 -17  -1  -1 454.285 285.436   1
  18   1   1 2140.93 604.705   1
 -18  -1  -1 1972.82 975.851   1
 -18   1  -1 1818.82 717.017   1
 -18  -1  -1 2484.81 681.290   1
  18  -1   1 2136.91 789.847   1
 -18   1  -1 2288.35 643.069   1
  18   1   1 2415.04 841.647   1
  19   1   1 559.003 321.052   1
  19   1   1 614.119 467.142   1
 -19  -1  -1 559.504 663.426   1
 -19  -1  -1 594.272 374.932   1
  20  -1   1 5176.64 1277.64   1
 -20   1  -1 3002.70 1192.90   1
  20   1   1 4358.70 871.359   1
 -20   1  -1 5443.05 1141.55   1
  20  -1   1 6035.24 1005.82   1
 -20  -1  -1 3423.46 845.652   1
 -20  -1  -1 3131.25 1292.35   1
  20   1   1 2978.92 975.298   1
 -21  -1  -1-78.9710 191.609   1
 -21   1  -1 375.343 322.796   1
 -21   1  -1-172.864 900.972   1
  21   1   1 13.7348 309.786   1
 -21  -1  -1 1345.94 947.956   1
  21  -1   1 224.969 424.251   1
  21  -1   1 1496.38 551.289   1
  21   1   1 80.8531 161.302   1
  21   2  -1 1215.58 630.075   1
 -21   2   1 1662.15 1056.13   1
  21  -2  -1 942.520 544.662   1
  21  -2  -1 817.140 410.765   1
 -21  -2   1 285.405 450.315   1
 -21  -2   1 685.259 329.660   1
  21   2  -1 1101.80 361.317   1
 -21   2   1 821.844 460.176   1
 -20  -2   1 1764.15 552.892   1
 -20  -2   1 1520.27 845.411   1
  20   2  -1 1458.94 692.608   1
  20  -2  -1 3046.08 754.037   1
  20  -2  -1 1173.46 634.732   1
 -20   2   1 1564.54 893.475   1
 -20   2   1 1696.65 531.271   1
 -19   2   1 217.772 441.704   1
  19  -2  -1 232.054 332.484   1
  19   2  -1 192.466 212.027   1
 -19  -2   1 92.3068 138.798   1
 -19   2   1-164.255 204.385   1
  19   2  -1-70.5105 195.797   1
  19  -2  -1 280.188 250.255   1
 -19  -2   1 71.3857 438.114   1
 -18  -2   1 1900.11 508.539   1
  18  -2  -1 1881.49 604.888   1
 -18   2   1 1744.76 582.101   1
  18   2  -1 2593.50 793.206   1
 -18  -2   1 2373.61 928.440   1
  18  -2  -1 2413.93 837.921   1
  18   2  -1 2489.21 691.468   1
 -18   2   1 1223.75 889.269   1
 -17   2   1 386.996 473.595   1
 -17  -2   1 609.113 490.966   1
  17  -2  -1 254.574 208.049   1
  17   2  -1-35.4445 224.289   1
 -17   2   1 472.039 333.478   1
  17  -2  -1 308.200 308.182   1
 -17  -2   1 245.832 250.535   1
  17   2  -1 524.159 355.999   1
  16  -2  -1 269.151 312.860   1
  16   2  -1 184.043 261.132   1
 -16   2   1 49.6018 230.490   1
  16  -2  -1 70.1235 199.861   1
  16   2  -1 32.8818 97.5989   1
 -16  -2   1 133.493 162.845   1
 -16  -2   1 102.325 193.685   1
 -16   2   1 111.427 186.854   1
 -15   2   1 8906.98 1056.31   1
  15  -2  -1 8159.80 1294.57   1
 -15  -2   1 6397.43 1273.01   1
 -15  -2   1 8052.09 992.596   1
  15   2  -1 7222.86 1009.50   1
  15  -2  -1 6998.12 1017.03   1
 -15   2   1 7880.88 1455.62   1
  15   2  -1 8580.22 1286.60   1
 -14  -2   1 103484. 3457.49   1
  14   2  -1 91968.9 3996.20   1
 -14   2   1 97747.6 3384.22   1
  14   2  -1 101465. 3697.36   1
 -14   2   1 95476.8 4938.54   1
 -14  -2   1 90893.4 4568.17   1
  14  -2  -1 98560.4 4273.80   1
  14  -2  -1 97933.3 3791.32   1
 -13  -2   1 280.555 261.107   1
  13  -2  -1 424.575 290.639   1
 -13   2   1 450.496 305.131   1
  13   2  -1 454.897 292.284   1
  12   2  -1 54814.6 2825.85   1
  12   2  -1 54005.9 2566.74   1
  12  -2  -1 58089.1 2792.76   1
  12  -2  -1 58699.8 3055.72   1
 -12   2   1 57376.1 2463.52   1
 -12  -2   1 55937.9 3301.00   1
 -12  -2   1 57444.9 2427.64   1
 -12   2   1 54466.0 3421.75   1
 -11  -2   1 13402.3 1533.74   1
 -11   2   1 13800.4 1156.31   1
  11   2  -1 12134.3 1194.57   1
 -11   2   1 11019.1 1482.14   1
  11   2  -1 12900.9 1317.44   1
 -11  -2   1 12224.3 1089.30   1
  11  -2  -1 13816.1 1318.68   1
  11  -2  -1 13165.4 1364.92   1
  10   2  -1 41254.0 2216.20   1
  10  -2  -1 46150.8 2359.23   1
 -10  -2   1 45402.2 2013.01   1
 -10  -2   1 41972.9 2580.01   1
 -10   2   1 44129.7 2815.65   1
 -10   2   1 45564.7 2061.76   1
  10   2  -1 45702.5 2236.14   1
  10  -2  -1 45871.2 2465.26   1
  -9   2   1 10145.7 944.561   1
  -9   2   1 9245.94 1216.98   1
  -9  -2   1 10334.8 908.494   1
   9  -2  -1 8921.68 1034.05   1
  -9  -2   1 9345.79 1147.82   1
   9   2  -1 10084.9 1039.82   1
   9   2  -1 11146.5 1047.96   1
   9  -2  -1 10396.2 1073.42   1
   8  -2  -1 4467.10 693.117   1
  -8  -2   1 3192.37 638.086   1
  -8  -2   1 3364.70 497.502   1
   8   2  -1 3943.93 603.466   1
  -8   2   1 3042.15 494.858   1
  -8   2   1 3898.79 759.999   1
   8  -2  -1 4410.24 678.669   1
   8   2  -1 3809.69 600.562   1
  -7  -2   1 7548.39 901.536   1
   7  -2  -1 7712.62 854.431   1
  -7   2   1 7790.94 748.346   1
   7  -2  -1 7903.53 874.093   1
  -7  -2   1 7954.22 714.440   1
  -7   2   1 6917.00 942.682   1
   7   2  -1 7777.56 803.538   1
   7   2  -1 7503.34 785.294   1
   6   2  -1 1591.25 347.143   1
  -6   2   1 1590.84 318.530   1
   6  -2  -1 1541.46 374.847   1
   6  -2  -1 1602.91 355.569   1
  -6  -2   1 1812.23 323.431   1
   6   2  -1 1701.21 325.666   1
  -6   2   1 1953.25 445.031   1
  -6  -2   1 1890.86 408.168   1
   5  -2  -1 7740.50 780.171   1
  -5   2   1 7652.31 874.866   1
   5  -2  -1 8224.41 765.779   1
  -5  -2   1 8330.54 640.408   1
   5   2  -1 9095.45 752.139   1
   5   2  -1 8290.00 695.987   1
  -5   2   1 8254.99 700.665   1
  -5  -2   1 8844.23 821.287   1
  -4   2   1 17508.8 1211.96   1
  -4  -2   1 19395.4 899.777   1
  -4   2   1 19339.9 987.758   1
   4   2  -1 19616.4 962.654   1
   4  -2  -1 18542.3 1062.03   1
  -4  -2   1 19527.0 1098.80   1
   4   2  -1 19459.8 1007.04   1
   4  -2  -1 20351.0 1179.48   1
  -3   2   1 6139.29 664.130   1
  -3  -2   1 6118.09 448.017   1
   3   2  -1 6398.81 514.394   1
  -3  -2   1 6089.77 541.316   1
  -3   2   1 6249.32 527.614   1
   3  -2  -1 5781.23 540.665   1
   3   2  -1 6056.47 469.742   1
   3  -2  -1 6599.40 623.036   1
  -2   2   1 148880. 2337.33   1
   2   2  -1 147840. 1910.88   1
   2  -2  -1 154982. 2473.40   1
  -2  -2   1 143021. 2169.31   1
   2   2  -1 151249. 2082.19   1
   2  -2  -1 150037. 2814.86   1
  -2  -2   1 144067. 1801.99   1
  -2   2   1 151506. 3049.79   1
   1  -2  -1 5761.41 417.139   1
   1   2  -1 5909.06 290.764   1
  -1   2   1 5941.19 429.234   1
  -1   2   1 6102.63 604.111   1
   1  -2  -1 5852.48 550.854   1
  -1  -2   1 5843.35 268.611   1
   1   2  -1 6023.63 308.509   1
  -1  -2   1 5849.49 331.975   1
   0   2   1 110143. 1613.95   1
   0  -2  -1 106900. 2442.21   1
   0  -2  -1 106921. 1506.76   1
   1   2   1 392.475 94.4499   1
  -1  -2  -1 398.098 75.0050   1
   1   2   1 392.792 80.1706   1
  -1  -2  -1 324.003 102.494   1
   2   2   1 61547.0 1055.18   1
  -2  -2  -1 64747.7 1187.97   1
   2  -2   1 68745.2 1191.66   1
   2   2   1 64232.2 1145.33   1
  -2   2  -1 66721.0 1054.43   1
  -2  -2  -1 65979.6 1329.61   1
   2  -2   1 70183.2 1205.03   1
  -2   2  -1 69095.9 1377.03   1
  -3  -2  -1 13620.7 647.289   1
   3   2   1 14471.9 626.547   1
  -3   2  -1 13705.2 604.869   1
   3  -2   1 15424.6 706.658   1
  -3  -2  -1 14874.5 710.919   1
   3  -2   1 14581.3 687.886   1
  -3   2  -1 14970.7 799.346   1
   4  -2   1 6259.70 531.973   1
  -4  -2  -1 6043.11 544.576   1
  -4  -2  -1 5956.77 481.234   1
   4   2   1 5685.23 460.907   1
  -4   2  -1 6123.10 470.871   1
   4  -2   1 5975.24 514.548   1
   4   2   1 5737.53 472.858   1
  -4   2  -1 5976.94 593.005   1
  -5  -2  -1 13645.7 793.672   1
   5  -2   1 14354.2 924.565   1
   5  -2   1 16185.7 950.469   1
   5   2   1 14973.4 850.696   1
  -5   2  -1 14368.7 1054.64   1
   5   2   1 15216.4 866.241   1
  -5  -2  -1 15597.7 1007.69   1
  -5   2  -1 13825.4 801.020   1
   6   2   1 15849.4 953.179   1
  -6  -2  -1 15264.2 913.705   1
   6  -2   1 15689.6 1026.97   1
   6  -2   1 15529.6 1056.35   1
   6   2   1 15048.4 970.925   1
  -6   2  -1 14503.0 886.222   1
  -6   2  -1 14394.6 1167.72   1
  -6  -2  -1 14603.0 1093.64   1
  -7  -2  -1 38703.9 1969.37   1
  -7   2  -1 39524.6 2138.32   1
  -7  -2  -1 40359.8 1624.03   1
  -7   2  -1 38996.8 1582.54   1
   7   2   1 41606.6 1720.72   1
   7   2   1 39185.1 1712.46   1
   7  -2   1 41242.2 1785.72   1
   7  -2   1 40763.8 1883.94   1
  -8  -2  -1 10858.3 888.315   1
   8  -2   1 10526.3 1033.92   1
  -8   2  -1 9917.09 1175.68   1
   8  -2   1 11382.0 1004.37   1
   8   2   1 10057.3 946.914   1
   8   2   1 11505.9 935.599   1
  -8  -2  -1 10165.6 1105.80   1
  -8   2  -1 10406.6 864.235   1
  -9  -2  -1 1680.81 369.806   1
   9  -2   1 1697.55 447.086   1
   9   2   1 1548.90 382.336   1
   9  -2   1 1918.90 434.564   1
  -9   2  -1 1130.28 438.496   1
  -9   2  -1 1819.58 381.336   1
  -9  -2  -1 1571.64 468.281   1
   9   2   1 1773.70 417.491   1
 -10  -2  -1 1856.69 416.957   1
  10   2   1 2351.97 487.837   1
 -10   2  -1 1980.29 608.137   1
 -10  -2  -1 2162.12 589.386   1
  10   2   1 2225.33 519.836   1
 -10   2  -1 1907.15 412.484   1
  10  -2   1 2672.05 536.733   1
  10  -2   1 2325.23 548.524   1
 -11  -2  -1 2897.72 555.864   1
  11  -2   1 3359.32 635.630   1
  11   2   1 3500.38 713.308   1
 -11   2  -1 3239.32 811.352   1
  11  -2   1 2731.22 646.972   1
 -11  -2  -1 2658.55 721.007   1
 -11   2  -1 3157.86 557.259   1
  11   2   1 3096.34 576.090   1
 -12   2  -1 101.439 147.617   1
 -12  -2  -1 31.6853 157.241   1
  12   2   1 37.4457 110.706   1
  12   2   1 195.779 339.477   1
 -12  -2  -1 263.987 307.458   1
  12  -2   1 301.215 283.208   1
 -12   2  -1 117.507 96.5820   1
  12  -2   1-14.9517 120.208   1
 -13  -2  -1 37.2610 221.143   1
 -13   2  -1 133.248 313.290   1
 -13  -2  -1 84.1089 59.9733   1
 -13   2  -1-81.7177 287.087   1
  13  -2   1-347.201 353.008   1
  13   2   1 98.2820 133.719   1
  13   2   1 183.079 220.846   1
  13  -2   1 359.030 423.775   1
  14   2   1 77.8712 137.870   1
 -14  -2  -1 131.282 156.578   1
  14  -2   1-108.510 154.660   1
 -14   2  -1 320.223 413.591   1
  14  -2   1-58.2815 144.485   1
  14   2   1 179.156 189.605   1
 -14   2  -1-31.0292 95.3843   1
 -14  -2  -1-124.354 324.248   1
 -15   2  -1 651.467 488.506   1
  15   2   1 906.816 655.128   1
 -15   2  -1 609.343 340.279   1
  15  -2   1 640.934 341.793   1
 -15  -2  -1 547.691 294.884   1
  15  -2   1 1188.11 567.871   1
 -15  -2  -1 680.475 482.761   1
 -16   2  -1 212.696 242.135   1
 -16   2  -1 404.514 419.825   1
  16   2   1 514.613 364.672   1
  16  -2   1 267.909 355.670   1
 -16  -2  -1 306.830 484.461   1
 -16  -2  -1 168.765 288.945   1
  16  -2   1 592.216 356.263   1
 -17   2  -1 683.307 305.384   1
  17  -2   1 1001.82 566.395   1
  17   2   1 873.431 359.250   1
  17   2   1 1576.49 717.449   1
 -17  -2  -1 837.528 419.638   1
 -17   2  -1 929.183 713.482   1
 -17  -2  -1 888.054 657.221   1
  17  -2   1 1294.45 501.397   1
  18  -2   1 593.832 491.648   1
  18   2   1 783.623 618.941   1
  18   2   1 2588.75 676.870   1
 -18   2  -1 1041.22 683.222   1
 -18   2  -1 695.346 355.592   1
 -18  -2  -1 589.936 526.858   1
 -18  -2  -1 814.083 515.234   1
 -19  -2  -1 385.083 369.383   1
  19   2   1 541.970 366.719   1
  19   2   1 71.2987 244.473   1
 -19  -2  -1 341.680 596.526   1
 -20  -2  -1 859.111 413.720   1
 -20   2  -1 1016.97 794.993   1
  20  -2   1 1746.55 761.528   1
 -20   2  -1 2156.36 848.275   1
 -20  -2  -1 989.121 752.809   1
  20  -2   1 3623.15 863.982   1
  20   2   1 1172.50 609.738   1
  20   2   1 1454.25 542.071   1
 -21  -2  -1-348.003 452.418   1
  21  -2   1 2392.88 1017.57   1
 -21   2  -1-207.831 447.099   1
  21   2   1 1060.53 662.838   1
  21   2   1 2808.28 686.063   1
 -21  -2  -1 792.043 765.923   1
  21  -2   1 2273.07 636.536   1
 -21   2  -1 3096.46 1479.63   1
  21  -3  -1 2363.04 712.957   1
 -21  -3   1 668.878 385.154   1
  21   3  -1 2456.24 649.339   1
 -21   3   1 2870.28 1287.21   1
 -21  -3   1 1795.27 1047.35   1
  21  -3  -1 1443.24 631.043   1
  21   3  -1 2218.00 846.229   1
 -21   3   1 1892.80 561.875   1
 -20  -3   1 3905.25 1221.78   1
  20  -3  -1 2704.13 785.483   1
 -20   3   1 4158.18 772.846   1
  20  -3  -1 4329.66 1099.62   1
  20   3  -1 3680.48 968.360   1
 -20   3   1 3484.16 1280.36   1
 -20  -3   1 3773.11 828.625   1
 -19  -3   1 563.401 298.248   1
  19  -3  -1 767.365 494.225   1
  19   3  -1 253.563 226.509   1
 -19   3   1 487.830 263.439   1
  19  -3  -1 506.980 313.324   1
 -19   3   1 444.188 538.810   1
  19   3  -1 995.552 474.799   1
 -19  -3   1 307.255 491.850   1
  18   3  -1 3136.34 871.147   1
  18  -3  -1 2972.02 702.062   1
 -18   3   1 3005.34 1117.55   1
 -18  -3   1 2587.29 617.517   1
 -18   3   1 3019.12 712.000   1
  18   3  -1 2668.08 661.104   1
 -18  -3   1 2242.25 842.436   1
  18  -3  -1 3096.99 918.714   1
  17  -3  -1 1634.90 474.803   1
  17  -3  -1 1315.97 564.867   1
 -17   3   1 1774.61 783.766   1
  17   3  -1 2302.16 631.104   1
 -17   3   1 2676.48 632.337   1
 -17  -3   1 1539.75 765.891   1
  17   3  -1 2009.08 679.892   1
 -17  -3   1 1967.30 555.567   1
 -16   3   1 609.387 381.930   1
 -16  -3   1 873.603 523.465   1
  16  -3  -1 1235.47 534.847   1
  16  -3  -1 2686.49 672.789   1
  16   3  -1 984.413 390.673   1
 -16   3   1 1584.84 521.531   1
  16   3  -1 1112.46 498.030   1
 -16  -3   1 1232.53 436.621   1
  15  -3  -1 1106.91 600.016   1
 -15   3   1 346.229 375.881   1
 -15   3   1 827.829 436.641   1
 -15  -3   1 508.235 407.511   1
  15   3  -1 998.866 556.075   1
 -15  -3   1 821.010 355.460   1
  15  -3  -1 1263.85 521.750   1
  15   3  -1 590.116 330.789   1
  14   3  -1 13787.4 1353.04   1
 -14  -3   1 12444.3 1203.40   1
 -14   3   1 16654.1 1548.59   1
  14   3  -1 13893.2 1561.96   1
 -14  -3   1 11596.2 1648.47   1
 -14   3   1 11972.8 1773.39   1
  14  -3  -1 11770.2 1500.60   1
  13   3  -1 262.459 373.978   1
  13  -3  -1-135.745 131.843   1
 -13   3   1 48.9141 232.106   1
 -13  -3   1 158.847 351.618   1
  12   3  -1 5599.57 805.121   1
  12  -3  -1 5865.59 1009.59   1
 -12   3   1 5459.47 784.320   1
 -12  -3   1 4829.45 973.319   1
 -12  -3   1 6212.33 798.892   1
 -12   3   1 5130.85 1137.06   1
  12  -3  -1 8878.91 1350.39   1
  12   3  -1 5063.60 1020.07   1
  11  -3  -1 3149.77 709.074   1
  11  -3  -1 2911.65 647.192   1
 -11  -3   1 3244.43 562.697   1
  11   3  -1 3600.90 682.125   1
 -11  -3   1 2766.22 682.232   1
 -11   3   1 3093.46 783.168   1
 -11   3   1 3497.87 599.126   1
  11   3  -1 3099.91 595.646   1
  10   3  -1 2284.72 486.511   1
  10   3  -1 2723.21 556.884   1
 -10  -3   1 2751.03 492.612   1
  10  -3  -1 2371.28 549.592   1
 -10   3   1 2532.04 499.258   1
  10  -3  -1 2241.81 558.802   1
 -10   3   1 1913.66 597.052   1
 -10  -3   1 2014.74 541.027   1
   9  -3  -1 329.804 232.248   1
   9  -3  -1 352.649 210.773   1
  -9   3   1 151.559 259.062   1
  -9   3   1 240.817 156.025   1
   9   3  -1 268.709 183.123   1
  -9  -3   1 181.659 124.675   1
   9   3  -1 290.802 195.260   1
  -9  -3   1 223.189 161.692   1
   8   3  -1 78.5092 72.2988   1
  -8  -3   1 63.2254 69.1136   1
  -8  -3   1 104.235 111.778   1
  -8   3   1 81.9916 79.3019   1
   8  -3  -1 103.497 142.154   1
   8  -3  -1 22.2853 105.426   1
   8   3  -1 10.9797 52.3618   1
  -8   3   1 100.932 142.635   1
   7   3  -1 1509.44 343.097   1
   7  -3  -1 1535.50 403.727   1
  -7   3   1 1654.21 358.688   1
  -7  -3   1 1183.92 353.305   1
   7   3  -1 1355.93 333.574   1
  -7  -3   1 1405.54 303.697   1
  -7   3   1 1504.70 455.193   1
   7  -3  -1 1688.12 409.599   1
  -6   3   1 631.451 208.497   1
   6   3  -1 625.370 207.951   1
   6  -3  -1 577.329 229.176   1
  -6  -3   1 655.377 247.124   1
  -6  -3   1 573.457 176.758   1
   6   3  -1 630.642 208.970   1
  -6   3   1 314.863 262.700   1
   6  -3  -1 559.111 229.337   1
   5  -3  -1-62.3782 108.964   1
   5   3  -1-53.4457 58.1111   1
   5  -3  -1 147.418 143.446   1
  -5   3   1 56.0787 51.7624   1
   5   3  -1-21.5879 51.8822   1
  -5  -3   1-14.3596 41.0872   1
  -5  -3   1 11.3932 33.3898   1
  -5   3   1 53.2721 97.8877   1
   4   3  -1 473.330 146.891   1
  -4  -3   1 515.413 139.554   1
   4  -3  -1 503.880 174.685   1
  -4   3   1 549.001 168.905   1
   4  -3  -1 499.140 183.364   1
  -4   3   1 458.284 215.197   1
   4   3  -1 416.050 142.345   1
  -4  -3   1 443.699 168.729   1
   3  -3  -1 332.200 163.625   1
  -3   3   1 421.043 181.354   1
   3   3  -1 366.070 119.447   1
   3  -3  -1 333.156 163.898   1
  -3  -3   1 450.999 122.342   1
  -3  -3   1 408.021 162.197   1
  -3   3   1 384.400 140.036   1
   3   3  -1 333.553 124.978   1
   2   3  -1 27975.6 850.461   1
   2  -3  -1 26955.3 1323.61   1
   2  -3  -1 28461.0 1131.16   1
  -2   3   1 27786.0 1082.85   1
  -2  -3   1 28227.9 918.874   1
   2   3  -1 27605.5 806.234   1
  -2   3   1 29210.3 1478.54   1
  -2  -3   1 27395.4 759.553   1
   1  -3  -1 16409.7 748.482   1
  -1  -3   1 15240.1 421.043   1
   1  -3  -1 15506.5 1038.06   1
  -1  -3   1 15220.0 494.354   1
  -1   3   1 15871.0 746.119   1
   1   3  -1 14902.3 437.066   1
  -1   3   1 16983.7 1117.44   1
   1   3  -1 15878.6 463.378   1
   0  -3  -1 46444.0 1797.77   1
   0   3   1 44429.6 1655.83   1
   0   3   1 45875.4 1156.04   1
   0  -3  -1 46174.5 1094.80   1
  -1  -3  -1 2483.21 313.999   1
   1   3   1 2601.19 226.854   1
   1   3   1 2596.37 282.399   1
  -1  -3  -1 2600.95 209.478   1
   2  -3   1 14729.2 600.414   1
  -2   3  -1 14385.6 685.320   1
   2   3   1 14336.9 540.865   1
   2  -3   1 15067.9 604.222   1
  -2  -3  -1 14555.0 685.709   1
   2   3   1 14975.8 601.054   1
  -2   3  -1 14969.3 527.673   1
   3   3   1 24397.1 800.214   1
  -3  -3  -1 27713.7 1050.24   1
   3  -3   1 25509.6 952.386   1
   3  -3   1 25244.4 946.379   1
  -3   3  -1 25677.9 858.199   1
  -3  -3  -1 24737.6 902.335   1
  -3   3  -1 23747.0 1086.93   1
   3   3   1 24682.5 842.660   1
  -4   3  -1 2213.95 289.962   1
   4   3   1 2095.61 279.881   1
   4   3   1 2265.97 298.286   1
  -4  -3  -1 2199.59 302.239   1
  -4   3  -1 2327.49 387.853   1
   4  -3   1 2369.47 342.957   1
  -4  -3  -1 2017.06 308.072   1
   4  -3   1 2506.08 345.906   1
  -5   3  -1 75183.4 2518.00   1
  -5  -3  -1 74372.3 2165.02   1
   5  -3   1 74828.8 2168.62   1
   5  -3   1 79020.9 2153.30   1
  -5  -3  -1 73754.4 1895.05   1
   5   3   1 72954.7 1899.58   1
   5   3   1 73777.7 1894.94   1
  -5   3  -1 74137.2 1867.96   1
  -6  -3  -1 1134.78 247.907   1
   6   3   1 951.109 239.513   1
  -6   3  -1 1263.00 264.329   1
   6   3   1 972.972 250.012   1
  -6   3  -1 1030.34 330.866   1
   6  -3   1 821.354 242.328   1
   6  -3   1 1250.63 296.194   1
  -6  -3  -1 911.320 280.392   1
   7  -3   1 55930.6 2261.76   1
  -7   3  -1 52834.7 2530.80   1
  -7  -3  -1 54020.7 1904.47   1
   7   3   1 53183.3 1919.44   1
  -7   3  -1 59530.7 1953.82   1
   7  -3   1 55592.8 2111.91   1
  -7  -3  -1 53186.8 2262.09   1
   7   3   1 54931.9 2016.24   1
   8  -3   1 10270.3 1049.47   1
  -8   3  -1 9688.67 1176.56   1
   8   3   1 9443.78 861.604   1
   8   3   1 8845.33 878.419   1
  -8  -3  -1 10365.3 884.401   1
  -8   3  -1 9270.00 828.958   1
   8  -3   1 10064.2 952.327   1
  -8  -3  -1 8875.90 1008.05   1
  -9  -3  -1 5653.10 687.412   1
   9   3   1 5248.77 682.531   1
   9  -3   1 5792.39 765.346   1
  -9   3  -1 5931.62 970.368   1
   9  -3   1 5761.41 838.971   1
  -9  -3  -1 4845.40 794.464   1
   9   3   1 5792.60 765.996   1
  -9   3  -1 6061.15 710.586   1
 -10  -3  -1 6753.94 793.953   1
  10   3   1 6937.46 836.554   1
 -10  -3  -1 6381.94 1009.13   1
  10  -3   1 6987.64 864.532   1
 -10   3  -1 7513.99 1182.10   1
  10  -3   1 7187.01 982.219   1
 -10   3  -1 6944.50 785.043   1
  10   3   1 7080.18 909.470   1
  11  -3   1 4641.66 747.905   1
 -11   3  -1 5058.36 702.443   1
 -11  -3  -1 5033.58 729.219   1
 -11  -3  -1 4877.95 910.220   1
  11   3   1 5010.41 802.508   1
  11   3   1 4427.80 690.672   1
 -11   3  -1 4665.03 976.908   1
  11  -3   1 4560.32 843.959   1
  12  -3   1 21124.9 1907.84   1
 -12   3  -1 20027.2 2190.89   1
  12   3   1 19974.4 1532.40   1
 -12   3  -1 21911.6 1540.20   1
 -12  -3  -1 19447.2 1993.23   1
  12   3   1 20829.7 1782.19   1
  12  -3   1 20892.8 1611.82   1
 -12  -3  -1 20422.5 1538.94   1
  13  -3   1-32.6588 81.4738   1
 -13   3  -1-53.0516 142.084   1
  13   3   1 41.1288 164.726   1
 -13  -3  -1 81.6066 119.729   1
 -13   3  -1 42.6918 52.5632   1
  13  -3   1 7.72316 161.416   1
  14  -3   1 265.544 257.794   1
  14  -3   1-295.884 305.220   1
 -14   3  -1 11.7037 226.162   1
  14   3   1-106.387 284.901   1
 -14   3  -1 149.473 170.399   1
 -14  -3  -1 122.616 123.514   1
  14   3   1 134.080 146.625   1
 -14  -3  -1 421.934 212.580   1
  15  -3   1 8551.93 1394.22   1
 -15   3  -1 8845.68 1102.83   1
 -15  -3  -1 8367.74 1536.18   1
  15   3   1 10012.9 1418.44   1
 -15   3  -1 8081.56 1607.29   1
  15  -3   1 8524.61 1145.63   1
 -15  -3  -1 7693.24 1075.29   1
 -16  -3  -1 1907.16 562.204   1
 -16  -3  -1 963.403 522.398   1
 -16   3  -1 1006.22 652.630   1
  16   3   1 821.234 379.777   1
  16  -3   1 1064.10 509.761   1
  16   3   1 684.670 314.803   1
  16  -3   1 1572.81 451.407   1
 -16   3  -1 1421.78 451.759   1
 -17  -3  -1 3392.31 1123.83   1
  17  -3   1 3725.56 784.066   1
  17  -3   1 3955.33 1050.62   1
 -17  -3  -1 3427.03 786.513   1
  17   3   1 3553.09 764.865   1
 -17   3  -1 3945.10 806.034   1
  17   3   1 3671.56 931.767   1
 -17   3  -1 3295.65 1219.86   1
  18   3   1 7388.73 1025.00   1
 -18  -3  -1 6633.38 1570.25   1
 -18  -3  -1 6852.60 1172.11   1
 -18   3  -1 6148.14 1048.16   1
  18   3   1 6061.17 1255.01   1
  18  -3   1 4561.99 1109.96   1
 -18   3  -1 5572.45 1530.39   1
 -19   3  -1 4842.69 1487.95   1
 -19  -3  -1 5868.81 1162.67   1
 -19   3  -1 6405.26 1099.55   1
  19   3   1 6877.65 1051.97   1
  19   3   1 4139.77 1155.01   1
 -19  -3  -1 4503.28 1372.30   1
  20   3   1 5725.81 1359.45   1
  20  -3   1 5452.92 1012.47   1
 -20   3  -1 8393.07 1435.17   1
  20   3   1 9153.90 1196.05   1
 -20  -3  -1 7529.19 1309.40   1
 -20  -3  -1 6425.43 1720.38   1
  20  -3   1 8783.25 1695.24   1
 -20   3  -1 5147.96 1687.89   1
 -21  -3  -1 516.854 430.971   1
 -21   3  -1-882.955 764.803   1
  21   3   1-228.765 448.917   1
  21  -3   1-52.9323 302.629   1
  21  -3   1 331.548 392.476   1
 -21   3  -1-20.0110 240.486   1
  21   3   1 1060.48 478.293   1
 -21  -3  -1-258.616 705.967   1
  21   4  -1 329.118 308.877   1
 -21  -4   1 580.852 722.252   1
 -21   4   1 142.726 240.682   1
  21  -4  -1 144.817 447.225   1
  21  -4  -1 53.9189 159.170   1
 -21   4   1 411.343 639.958   1
 -21  -4   1 342.005 441.456   1
  21   4  -1 245.357 380.185   1
  20  -4  -1 1409.17 541.553   1
 -20   4   1 1398.82 469.667   1
  20   4  -1 1195.72 581.914   1
 -20   4   1 1598.15 1068.29   1
 -20  -4   1 1864.38 720.764   1
 -20  -4   1 1130.89 749.869   1
  20  -4  -1 1568.90 761.439   1
  20   4  -1 1455.10 498.380   1
 -19   4   1 88.1618 103.060   1
 -19  -4   1-431.917 540.996   1
  19  -4  -1-42.6425 133.658   1
  19  -4  -1 140.223 261.080   1
 -19   4   1-16.2123 271.053   1
  19   4  -1 39.6562 237.664   1
 -19  -4   1 130.429 163.334   1
  18  -4  -1 1835.59 798.598   1
 -18  -4   1 1423.02 466.414   1
  18   4  -1 1965.96 674.431   1
 -18  -4   1 1621.65 730.051   1
  18   4  -1 1367.56 528.692   1
 -18   4   1 1395.50 470.066   1
  18  -4  -1 2123.79 595.866   1
 -18   4   1 1942.95 924.426   1
  17  -4  -1 3546.46 953.148   1
 -17  -4   1 3730.37 1064.90   1
 -17  -4   1 3145.02 688.238   1
  17   4  -1 4160.32 803.447   1
 -17   4   1 3238.41 676.255   1
 -17   4   1 2835.61 1043.11   1
  17   4  -1 3717.76 881.858   1
  17  -4  -1 3065.14 727.200   1
 -16   4   1 27105.9 1915.61   1
 -16   4   1 23115.1 2715.57   1
 -16  -4   1 28638.9 1978.70   1
  16  -4  -1 26811.1 2452.68   1
  16   4  -1 26933.2 2324.25   1
  16   4  -1 25817.3 1941.76   1
 -16  -4   1 25472.0 2594.77   1
  16  -4  -1 25359.4 2013.20   1
 -15  -4   1 5741.02 841.561   1
  15  -4  -1 5764.74 923.240   1
 -15   4   1 4240.96 1142.19   1
 -15  -4   1 4830.11 1078.67   1
  15   4  -1 5261.02 869.033   1
  15   4  -1 5276.65 994.042   1
 -15   4   1 6662.81 895.975   1
  15  -4  -1 4346.64 964.817   1
 -14  -4   1 21909.3 2223.64   1
  14   4  -1 25505.3 1821.80   1
 -14   4   1 23638.4 1683.28   1
  14  -4  -1 21869.9 2038.08   1
  14   4  -1 22960.3 1963.88   1
  14  -4  -1 27204.4 2025.09   1
 -14   4   1 19736.1 2295.73   1
 -14  -4   1 24532.4 1691.93   1
  13   4  -1 5238.40 895.089   1
 -13  -4   1 5179.91 1043.09   1
 -13   4   1 5333.86 1151.14   1
  13  -4  -1 5890.04 1044.05   1
  12   4  -1 25609.0 1893.53   1
 -12   4   1 23652.8 2363.81   1
 -12   4   1 26480.8 1679.37   1
 -12  -4   1 24973.8 1602.90   1
  12  -4  -1 24726.5 2028.08   1
  12  -4  -1 27210.8 1998.12   1
  12   4  -1 26967.9 1783.33   1
 -12  -4   1 24757.0 2124.07   1
 -11   4   1 590.897 240.118   1
  11  -4  -1 307.063 222.598   1
  11  -4  -1 551.223 286.058   1
  11   4  -1 621.459 296.779   1
 -11  -4   1 269.896 256.236   1
 -11  -4   1 709.813 261.615   1
  11   4  -1 713.320 260.250   1
 -11   4   1 392.278 318.906   1
 -10   4   1 15290.8 1716.30   1
  10   4  -1 14148.1 1280.74   1
 -10   4   1 15014.7 1216.95   1
 -10  -4   1 15320.9 1525.97   1
 -10  -4   1 14959.1 1142.56   1
  10   4  -1 17086.8 1316.95   1
  10  -4  -1 15989.7 1417.56   1
  10  -4  -1 14788.8 1430.99   1
   9   4  -1 1217.11 358.848   1
  -9  -4   1 1139.03 402.869   1
   9  -4  -1 1160.70 403.259   1
   9   4  -1 1035.12 304.062   1
  -9  -4   1 1063.21 284.979   1
  -9   4   1 948.172 457.608   1
   9  -4  -1 1034.65 354.592   1
  -9   4   1 1104.21 328.266   1
   8  -4  -1 11599.0 1167.77   1
  -8  -4   1 11124.3 896.896   1
  -8   4   1 10786.8 1308.95   1
  -8   4   1 11701.4 988.664   1
   8  -4  -1 12760.0 1186.04   1
   8   4  -1 12576.1 1047.70   1
  -8  -4   1 11935.7 1175.22   1
   8   4  -1 12087.8 1028.26   1
  -7   4   1 8432.06 825.551   1
  -7  -4   1 8367.22 915.192   1
   7   4  -1 8581.97 811.344   1
   7   4  -1 9014.34 838.907   1
  -7  -4   1 9912.49 793.078   1
  -7   4   1 9921.94 1175.26   1
   7  -4  -1 9393.38 985.548   1
   7  -4  -1 9171.32 980.198   1
  -6  -4   1 11777.6 996.757   1
   6   4  -1 11728.4 876.058   1
  -6  -4   1 12097.8 819.418   1
   6   4  -1 12503.4 909.258   1
   6  -4  -1 11618.9 1033.34   1
   6  -4  -1 11091.0 1035.74   1
  -6   4   1 12059.2 1236.79   1
  -6   4   1 12847.3 951.474   1
  -5  -4   1 5321.59 597.507   1
   5  -4  -1 5289.26 655.546   1
   5  -4  -1 5275.89 691.434   1
   5   4  -1 5068.82 510.780   1
   5   4  -1 4895.80 522.113   1
  -5  -4   1 4990.19 481.529   1
  -5   4   1 4905.08 571.385   1
  -5   4   1 4933.76 748.676   1
  -4  -4   1 1946.62 333.630   1
  -4  -4   1 1845.33 258.224   1
   4  -4  -1 1622.97 361.685   1
  -4   4   1 1802.13 328.208   1
   4  -4  -1 1843.54 351.371   1
   4   4  -1 1843.94 283.990   1
   4   4  -1 1896.92 299.216   1
  -4   4   1 2015.33 435.426   1
  -3   4   1 82693.3 2078.63   1
   3   4  -1 80298.0 1613.71   1
  -3  -4   1 81319.4 1845.22   1
   3  -4  -1 80666.3 2177.84   1
   3  -4  -1 81533.6 2501.64   1
  -3   4   1 84516.6 2775.89   1
  -3  -4   1 79733.2 1553.93   1
   3   4  -1 79990.9 1702.71   1
  -2   4   1 93384.7 2090.99   1
  -2   4   1 89638.0 2852.96   1
   2  -4  -1 97430.3 2718.31   1
   2   4  -1 96258.3 1452.74   1
  -2  -4   1 91729.1 1619.51   1
  -2  -4   1 89688.7 1373.13   1
   2  -4  -1 91530.8 2132.97   1
   2   4  -1 93805.1 1502.10   1
   1   4  -1 39447.1 706.423   1
  -1   4   1 38865.7 1255.93   1
   1  -4  -1 40621.2 1834.33   1
  -1  -4   1 38982.2 758.930   1
   1  -4  -1 39702.7 1273.47   1
  -1  -4   1 38545.8 731.471   1
  -1   4   1 40972.2 1927.89   1
   0  -4  -1 94340.4 1697.77   1
   0  -4  -1 91534.8 2744.38   1
   0   4   1 94438.5 1804.09   1
  -1  -4  -1 9455.52 442.443   1
   1   4   1 9372.53 609.816   1
   1   4   1 9209.55 472.977   1
  -1  -4  -1 8359.26 658.650   1
  -2   4  -1 3951.60 292.527   1
  -2  -4  -1 4298.68 303.312   1
  -2   4  -1 3786.15 397.679   1
   2  -4   1 4109.46 338.072   1
   2   4   1 3971.93 293.900   1
   2   4   1 4701.87 383.667   1
   2  -4   1 3912.43 334.600   1
  -2  -4  -1 3714.80 374.310   1
   3   4   1 38558.3 1085.65   1
  -3  -4  -1 38058.4 1245.89   1
   3  -4   1 40483.0 1268.17   1
  -3   4  -1 40432.2 1492.21   1
  -3   4  -1 37929.6 1103.47   1
  -3  -4  -1 39198.6 1155.76   1
   3  -4   1 40663.7 1263.06   1
   3   4   1 36410.5 1002.75   1
  -4  -4  -1 18450.4 927.094   1
   4   4   1 17682.1 794.320   1
  -4   4  -1 20070.4 1185.77   1
   4   4   1 17627.2 827.424   1
  -4  -4  -1 17730.6 918.722   1
   4  -4   1 19250.7 1001.81   1
   4  -4   1 19719.2 996.930   1
  -4   4  -1 19252.0 880.452   1
   5   4   1 34430.1 1316.22   1
   5  -4   1 35161.9 1476.28   1
   5  -4   1 35469.9 1532.38   1
  -5   4  -1 34151.2 1298.58   1
  -5  -4  -1 35309.5 1466.12   1
  -5   4  -1 35650.9 1780.29   1
   5   4   1 33710.9 1269.62   1
  -5  -4  -1 33856.2 1331.80   1
   6  -4   1 23925.9 1323.03   1
   6   4   1 23284.7 1188.19   1
  -6  -4  -1 22756.0 1172.01   1
   6  -4   1 23894.4 1385.87   1
  -6   4  -1 22781.7 1556.22   1
   6   4   1 24119.7 1204.09   1
  -6  -4  -1 23488.4 1355.42   1
  -6   4  -1 22755.2 1136.69   1
   7  -4   1 759.277 265.407   1
   7   4   1 704.762 221.116   1
  -7   4  -1 661.170 322.724   1
   7   4   1 756.419 239.009   1
  -7   4  -1 561.176 203.937   1
  -7  -4  -1 700.843 218.352   1
   7  -4   1 701.063 256.431   1
  -7  -4  -1 577.483 237.857   1
   8  -4   1 9674.07 946.893   1
   8   4   1 8648.27 833.441   1
   8  -4   1 8714.41 979.816   1
   8   4   1 8581.45 852.193   1
  -8  -4  -1 9343.92 1015.18   1
  -8   4  -1 9032.58 823.892   1
  -8  -4  -1 8677.98 821.699   1
  -8   4  -1 8510.29 1124.47   1
  -9  -4  -1 256.773 158.557   1
   9   4   1 398.615 198.478   1
   9  -4   1 287.675 168.178   1
   9  -4   1 311.208 200.096   1
  -9   4  -1 362.796 240.292   1
  -9   4  -1 227.499 132.226   1
   9   4   1 497.516 233.413   1
  -9  -4  -1 257.463 147.788   1
  10   4   1-59.4032 83.4633   1
 -10   4  -1 61.8603 66.3183   1
 -10  -4  -1-12.0320 93.6240   1
 -10   4  -1 221.930 262.615   1
 -10  -4  -1 38.4895 68.1450   1
  10  -4   1 45.4256 146.786   1
  10   4   1 306.697 214.670   1
  10  -4   1-85.2854 145.675   1
 -11  -4  -1 886.224 318.250   1
 -11   4  -1 976.051 297.759   1
  11  -4   1 694.039 345.436   1
 -11  -4  -1 909.282 383.872   1
  11  -4   1 847.859 324.418   1
  11   4   1 935.062 325.539   1
  11   4   1 838.094 339.354   1
 -11   4  -1 781.072 467.504   1
 -12   4  -1 9.78453 291.276   1
 -12  -4  -1-62.7052 99.8210   1
 -12   4  -1-4.34898 101.329   1
  12   4   1 33.4452 114.987   1
  12  -4   1 41.8585 133.340   1
  12  -4   1 49.8610 417.468   1
  12   4   1-83.2767 120.658   1
 -12  -4  -1-23.6500 90.1374   1
  13  -4   1 94.1730 86.9684   1
  13   4   1 81.0857 83.7982   1
 -13  -4  -1 134.170 296.916   1
  13  -4   1 78.4475 153.528   1
 -13   4  -1 151.601 161.554   1
 -13   4  -1 325.844 347.875   1
  14   4   1 1152.27 484.495   1
  14  -4   1 763.016 378.002   1
 -14   4  -1 854.416 327.922   1
  14  -4   1 1135.72 441.870   1
 -14  -4  -1 1840.87 689.271   1
 -14   4  -1 1049.42 607.302   1
 -14  -4  -1 1012.03 374.115   1
 -15  -4  -1 207.746 196.927   1
  15  -4   1 584.517 499.310   1
  15   4   1 185.661 160.434   1
  15   4   1 354.027 365.630   1
  15  -4   1 817.236 483.018   1
 -15   4  -1 120.694 270.316   1
 -15  -4  -1 109.228 211.701   1
 -15   4  -1 547.523 444.232   1
  16   4   1 1528.35 561.941   1
  16  -4   1 59.5026 242.805   1
 -16   4  -1 41.8562 166.386   1
  16  -4   1 195.302 288.585   1
 -16  -4  -1-34.6768 246.497   1
 -16   4  -1 59.7495 451.707   1
 -16  -4  -1 566.942 545.169   1
  16   4   1 1564.57 779.562   1
 -17   4  -1 45.4074 165.589   1
 -17  -4  -1-94.7460 277.224   1
 -17   4  -1-66.0907 307.183   1
  17  -4   1 470.271 392.070   1
  17   4   1-69.3299 170.439   1
  17  -4   1 89.0856 369.238   1
 -17  -4  -1 32.7976 145.167   1
  17   4   1-128.946 166.981   1
 -18   4  -1 232.880 329.609   1
  18  -4   1-201.997 121.182   1
 -18   4  -1-321.289 692.958   1
  18   4   1 375.156 333.410   1
  18   4   1 260.657 338.819   1
 -18  -4  -1 29.7029 409.075   1
 -18  -4  -1 110.438 323.791   1
  18  -4   1-59.6288 355.900   1
 -19  -4  -1-276.733 493.267   1
 -19  -4  -1 328.326 262.926   1
 -19   4  -1-331.570 526.201   1
  19  -4   1 562.231 400.899   1
[truncated: 2,524,901 more chars]
